# Supplementary material for: A population-based simultaneous fugacity model design for polychlorinated biphenyls (PCBs) transport in an aquatic system
Source: MethodsX. 2018 Aug 9;5:1311–23. doi: 10.1016/j.mex.2018.07.001 (PMC6205342; doi:10.1016/j.mex.2018.07.001)
Supplement: Supplementary file 1 [file mmc1.xlsx]

## Sheet: Environmental Information
	1. Basic Information
Name		Lake Ontario
Model Type		Static
Creating Data		2016. 09. 22
Pollutant		PCB-66	0		1
		PCB-153	0		1
		PCB-194	1		1
Working Mode		Average	1	Choose between 0 and 1	1
		Monte Carlo	0	Choose between 0 and n>0	0
Time Scale		Day	0		0
		Hour	1		1
		Minite	0		0
Air		Area (m^2)	18960000000		18960000000
		Height (m)	6000		6000
		Density (kg/m3)	1.175		1.175
		Refilling Time (years)	1		1
Aerosol		Volume fraction (typical)	2e-11		2e-11
Water		Area (m^2)	18960000000		18960000000
		Depth (m)	86		86
		Density (kg/m3)	1000		1000
		Refilling Time (years)	6		6
		Fragment of Organic Carbon in Water	0		0
Suspended Sediment		Density (kg/m3)	1500		1500
		Volume fraction (typical)	0.001		0.001
		Fragment of Organic Carbon	0.03		0.03
Sediment		Area (m^2)	11700000000		11700000000
		Hight (m)	0.1		0.1
		Inorganic Particle Density (kg/m3)	2650		2650
		Organic particle Density (kg/m3)	1250		1250
		Water Volume Fraction	0.9		0.9
Temperature
Air		Uplimit (K)	273		273
		Lowlimit (K)	303		303
Bottom		Uplimit (K)	277		277
		Lowlimit (K)	281		281
Surface		Uplimit (K)	273		273	283
		Lowlimit (K)	293		293
Order of Magnitude Values of Transport Parameters
kVA	Air Side MTC over Water(m/day)		72		72
kVW	Water Side MTC(m/day)		0.72		0.72
UR	Rain Rate(m/day)		0.002328		0.002328
SQ	Scavenging ratio		200000		200000
UQ	Dry Deposition Velocity(m/day)		259.2		259.2
kSW	Water Side MTC over Sediment(m/day)		0.24		0.24
UDP	Sediment Deposition Rate(m/day)		3.264e-06		1.104e-06
URS	Sediment Resuspension Rate(m/day)		2.64e-07		2.64e-07
UBL	Sediment Burial Rate(m/day)		3e-06		8.16e-07
S	Dissolved Oxygen Saturation		0.8		0.8
	Photosynthesis efficiency		0.002		0.002
	Vegetation coverage		0.0075		0.0075
	Bio-depostion to water		0.5		0.5

## Sheet: Chemical Information
Name	PCB-18	PCB-153	PCB-194
Water (pg/L)	100	100	100
	100	100	100
Sediment (dry.w ng/g)	100	100	100
	100	100	100
Plankton (wet.w ng/g)	100	100	100
	100	100	100
Mysid (wet.w ng/g)	100	100	100
	100	100	100
Pontoporeia (wet.w ng/g)	100	100	100
	100	100	100
Oligochaete (wet.w ng/g)	100	100	100
	100	100	100
Sculpin (wet.w ng/g)	100	100	100
	100	100	100
Alewife (wet.w ng/g)	100	100	100
	100	100	100
Smelt (wet.w ng/g)	100	100	100
	100	100	100
Salmonid (wet.w ng/g)	100	100	100
	100	100	100
M (g/mol)	257.5	360.9	429.8
H(ref) (Pa*m^3/mol)	25.33	19.95	4.37
a	4060	3785	4906
b	-6	-7	-5.33
T(ref) (K)	298	298	298
Uoa	35	66	169
LKow	5.6	7.5	7.65
Air (day)	5	360	720
Water (day)	90	7400	14430
Sediment (day)	1560	9918	19841
TMF	3	4	5.5
Identify No.	18	153	194
Combine	5	9.85	1.93

## Sheet: Biota Information
	Population Volume (m^3)	Growth Rate (/day)	Lipid Fraction	Food Ingestion Rate (/day)	Metabolic Rate Constant (days)	Energy Factor	Maximum Longevity (years)	Average Weight (g)	Fishing Rate	Gill Uptake Type	Location	Oxygen Concentration
Plankton	0	0	0.015	0	500000	0.1	0.1	0.0004	0	0	0	0
Mysid	0	0	0.04	0	50000	0	0.8	0.1	0	1	0	0
Pontoporeia	0	0	0.03	0	50000	0	2	0.02	0	1	1	0
Oligochaete	0	0	0.01	0	50000	0	3	2	0	1	1	0
Sculpin	0	0	0.08	0	5000	0	4	8	0	1	0	0
Alewife	0	0	0.07	0	5000	0	5	32	0	1	0	0
Smelt	0	0	0.04	0	5000	0	5	16	0	1	0	0
Salmonids	0	0	0.16	0	5000	0	12	2400	0	1	0	0

## Sheet: Food Web
Predator/Prey	Plankton	Mysid	Pontoporeia	Oligochaete	Sculpin	Alewife	Smelt	Salmonids
Plankton	0	0	0	0	0	0	0	0		1	1.64059
Mysid	0.8	0	0.2	0	0	0	0	0		1.96	2.69291
Pontoporeia	0	0	0	0	0	0	0	0		1	8.24668
Oligochaete	0	0	0	0	0	0	0	0		1	9.62455
Sculpin	0	0.18	0.82	0	0	0	0	0		2.1728	20.5011
Alewife	0	0.6	0.4	0	0	0	0	0		2.70368	12.0929
Smelt	0	0.54	0.21	0	0	0.25	0	0		3.34591	18.8526	2.42747
Salmonids	0	0	0	0	0.1	0.5	0.4	0		3.90748	33.7287	0.31858
	0	0	0	0	0	0	0	0
	0.96	0	0.96	0	0	0	0	0
	0	0	0	0	0	0	0	0
	0	0	0	0	0	0	0	0
	0	0.2128	1.1728	0	0	0	0	0
	0	0.74368	1.70368	0	0	0	0	0
	0	1.38591	2.34591	0	0	0.642227	0	0
	0	0	0	0	1.73468	1.2038	0.561576	0

## Sheet: PCB Input
Year	Loading (kg/year)	Loading (kg/year)
1930	22.9762	1300
1931	28.7202	1300
1932	35.9003	1300
1933	44.8753	1300
1934	56.0942	1300
1935	70.1177	1300
1936	87.6471	1300
1937	109.559	1300
1938	136.949	1300
1939	171.186	1300
1940	213.982	2000
1941	267.478	2050
1942	334.347	2100
1943	417.934	2150
1944	522.418	2200
1945	653.022	2250
1946	816.277	2300
1947	1020.35	2350
1948	1275.43	2400
1949	1594.29	2450
1950	1992.86	2500
1951	2491.08	5800
1952	3113.85	6000
1953	3892.31	6200
1954	4865.39	6400
1955	6081.74	6600
1956	7602.18	6800
1957	9502.72	7000
1958	11878.4	14000
1959	14848	15000
1960	18560	15500
1961	23200	16000
1962	20531	16500
1963	18169	23500
1964	16078.8	23600
1965	14229	23800
1966	12592	24000
1967	11143.4	23700
1968	9861.41	23500
1969	8726.91	15300
1970	7722.93	12800
1971	6834.45	12000
1972	6048.19	11000
1973	5352.38	9000
1974	4736.62	7600
1975	4191.7	6800
1976	3709.47	6000
1977	3282.71	5000
1978	2905.06	4500
1979	2570.85	4000
1980	2275.08	3670
1981	2013.35	3340
1982	1781.72	3150
1983	1576.75	2680
1984	1395.35	2400
1985	1234.82	2250
1986	1092.77	2050
1987	967.049	1800
1988	855.796	1680
1989	757.341	1550
1990	670.213	1350
1991	593.109	1200
1992	524.875	1050
1993	464.492	990
1994	411.054	900
1995	363.765	800
1996	321.916	750
1997	284.881	700
1998	252.107	650
1999	223.104	600
2000	197.437	550
2001	174.723	520
2002	154.622	500
2003	136.834	460
2004	121.092	420
2005	107.161	400
2006	94.8327	353.982
2007	83.9227	313.259
2008	74.2679	277.22
2009	65.7238	245.327
2010	58.1627	217.104
2011	51.4714	192.127
2012	45.5499	170.024
2013	40.3096	150.464
2014	35.6722	133.154
2015	31.5684	117.835
2016	27.9366	104.279
2017	24.7227	92.2824
2018	21.8785	81.6658
2019	19.3615	72.2706
2020	17.134	63.9563

## Sheet: PCB Combination
Congeners	1221	1232	1016	1242	1248	1254	1260	1262	1268
1	75.47	13.29	0.53	0.48	0.04	0.01	0.02	0.01	0
2	4.74	1.54	0.03	0.03	0	0	0	0	0
3	17.34	9.16	0.21	0.19	0.01	0	0.01	0	0
4	0.55	4.84	3.6	3.02	0.27	0.05	0.04	0.08	0
5	0	0.6	0.18	0.16	0.01	0	0	0	0
6	0.01	2.85	1.59	1.31	0.12	0.02	0.01	0.03	0
7	0.01	1.1	0.31	0.26	0.02	0	0	0	0
8	0.03	10.05	7.39	6.01	0.66	0.1	0.07	0.16	0
9	0.01	1.18	0.53	0.46	0.03	0.01	0.01	0.01	0
10	0.06	0.4	0.19	0.15	0.01	0	0	0	0
11	0	0.07	0.01	0.01	0	0	0	0	0
12.13	0	1.3	0.31	0.27	0.02	0	0	0	0
14	0	0	0	0	0	0	0	0	0
15	0.01	4.29	2.53	2.09	0.25	0.03	0.02	0.06	0
16	0.02	1.91	4.01	3.22	1.03	0.06	0.04	0.11	0
17	0.02	1.91	4.11	3.34	1.05	0.06	0.04	0.11	0
18	0.07	4.7	11.3	7.81	4.06	0.15	0.08	0.22	0.01
19	0	0.57	1.15	0.88	0.27	0.02	0.01	0.03	0
20	0.01	0.43	1.1	0.72	0.36	0	0	0.01	0
21.33	0.04	2.96	6.08	4.98	2.12	0.08	0.05	0.14	0
22	0.02	1.8	3.63	3.05	1.39	0.05	0.03	0.08	0
23	0	0.01	0.01	0.01	0	0	0	0	0
24	0	0.06	0.18	0.14	0.01	0	0	0	0
25	0	0.39	0.72	0.57	0.13	0.01	0.01	0.02	0
26	0.01	0.74	1.55	1.21	0.41	0.02	0.01	0.03	0
27	0	0.26	0.58	0.46	0.13	0.01	0	0.01	0
28	0.07	4.3	7.73	6.13	3.6	0.12	0.03	0.15	0
29	0	0.05	0.1	0.08	0.01	0	0	0	0
30	0	0	0.01	0	0	0	0	0	0
31	0.06	3.95	9.09	7.13	4.61	0.18	0.07	0.18	0.01
32	0.01	1.08	2.19	1.76	0.8	0.03	0.02	0.05	0
34	0	0.01	0.03	0.02	0.01	0	0	0	0
35	0	0.06	0.06	0.08	0.01	0	0	0	0
36	0	0	0	0	0	0	0	0	0
37	0.07	1.19	0.99	1.78	0.73	0.03	0.02	0.05	0
38	0	0	0	0	0	0	0	0	0
39	0	0	0	0	0	0	0	0	0
40	0.02	0.3	0.44	0.54	0.82	0.08	0.01	0.01	0
41.71	0.05	1.17	2.32	2.09	3.12	0.2	0.02	0.06	0.01
42	0.02	0.66	1.43	1.18	1.71	0.13	0.01	0.03	0
43	0	0.11	0.33	0.25	0.3	0	0	0.01	0
44	0.07	2.07	4.75	3.81	6.51	2.44	0.04	0.12	0.01
45	0.01	0.47	1.3	0.94	1.1	0.04	0.01	0.02	0
46	0.01	0.19	0.48	0.39	0.46	0.01	0	0.01	0
47	0.02	0.46	1.22	0.84	1.26	0.12	0.01	0.02	0
48	0.02	0.61	1.52	1.2	1.57	0.08	0.01	0.03	0
49	0.05	1.5	3.6	2.81	4.35	1.2	0.03	0.08	0.01
50	0	0.01	0.02	0.02	0.02	0	0	0	0
51	0	0.13	0.36	0.26	0.3	0.01	0	0.01	0
52	0.06	1.91	4.29	3.59	6.73	5.36	0.37	0.24	0.01
53	0.01	0.42	1.1	0.79	1.1	0.11	0.01	0.02	0
54	0	0.01	0.02	0.01	0.02	0	0	0	0
55	0	0.06	0.01	0.11	0.09	0	0	0	0
56	0.02	0.96	0.07	1.64	2.8	0.34	0.02	0.04	0.01
57	0	0.01	0.01	0.02	0.02	0	0	0	0
58	0	0	0	0	0	0	0	0	0
59	0.01	0.17	0.49	0.39	0.32	0.01	0	0.01	0
60	0.01	0.64	0.04	1.15	1.78	0.14	0.01	0.03	0
61.74	0.1	1.07	0.37	2.03	3.46	0.71	0.02	0.05	0
62.65	0	0	0.01	0.01	0.01	0	0	0	0
63	0.01	0.08	0.04	0.14	0.21	0.03	0	0	0
64	0.05	0.99	1.9	1.84	3.09	0.56	0.02	0.06	0.01
66	0.09	1.71	0.35	3	5.13	0.82	0.03	0.08	0.01
67	0.01	0.08	0.05	0.13	0.11	0	0	0	0
68	0	0	0	0.01	0	0	0	0	0
69	0	0	0	0	0	0	0	0	0
70.76	0.22	2.49	0.65	4.64	8.7	3.67	0.05	0.16	0.01
72	0	0.01	0.01	0.01	0.02	0	0	0	0
73	0	0	0	0	0	0	0	0	0
75	0	0.05	0.04	0.03	0.14	0.01	0	0.01	0
77	0	0.19	0	0.29	0.39	0.02	0	0.01	0
78	0	0	0	0	0	0	0	0	0
79	0	0	0	0	0	0	0	0	0
80	0	0	0	0	0	0	0	0	0
81	0	0.01	0	0.02	0.02	0	0	0	0
82	0	0.14	0	0.24	0.67	0.88	0.01	0.02	0
83	0	0.04	0	0.07	0.18	0.33	0.01	0.01	0
84	0.02	0.2	0.05	0.4	1.13	2.43	0.16	0.07	0.01
85.116	0	0.12	0	0.31	0.75	1.2	0.01	0.03	0
86	0	0.02	0	0.04	0.1	0	0	0	0
87.125	0.01	0.2	0.01	0.46	1.2	3.6	0.35	0.1	0.01
88.91	0.01	0.1	0.07	0.24	0.68	1.01	0.01	0.03	0
89	0	0.02	0.01	0.05	0.13	0.05	0	0	0
90.101	0.03	0.51	0.05	0.94	2.54	10.14	4.01	1.29	0.01
92	0	0.07	0.01	0.14	0.38	1.41	0.36	0.09	0
93	0	0.01	0.01	0.03	0.05	0.09	0	0	0
94	0	0.01	0.01	0.01	0.03	0.02	0	0	0
95	0.05	0.41	0.3	0.67	1.95	6.67	2.86	0.98	0.01
96	0	0.01	0.03	0.03	0.07	0.04	0	0	0
97	0.01	0.22	0.01	0.41	1.14	2.53	0.09	0.06	0
98.102	0	0.04	0.04	0.08	0.24	0.26	0	0	0
99	0.01	0.26	0.02	0.62	1.68	3.61	0.07	0.11	0
100	0	0	0	0.01	0.01	0.01	0	0	0
103	0	0	0.01	0.01	0.02	0.03	0	0	0
104	0	0	0	0	0	0	0	0	0
105	0.01	0.27	0.01	0.53	1.53	2.93	0.04	0.08	0.01
106	0	0	0	0	0	0	0	0	0
107.124	0	0.02	0	0.06	0.15	0.51	0.01	0.01	0
108	0	0	0	0	0.01	0	0	0	0
109	0	0.03	0	0.07	0.17	0.44	0.01	0.01	0
110	0.02	0.5	0.01	0.91	2.77	9.1	1.38	0.35	0.02
111	0	0	0	0	0	0	0	0	0
112	0	0	0	0	0	0	0	0	0
113	0	0	0	0	0	0	0	0	0
114	0	0.02	0	0.05	0.12	0.17	0	0	0
115	0	0.05	0	0.04	0.11	0.02	0	0	0
117	0	0.05	0	0	0.08	0	0	0	0
118	0.01	0.4	0.01	0.77	2.13	6.84	0.54	0.2	0.01
119	0	0.01	0	0.03	0.06	0.09	0	0	0
120	0	0	0	0	0	0	0	0	0
121	0	0	0	0	0	0	0	0	0
122	0	0.01	0	0.02	0.06	0.08	0	0	0
123	0	0.01	0	0.03	0.07	0.1	0	0	0
126	0	0	0	0	0.01	0	0	0	0
127	0	0	0	0	0	0	0	0	0
128	0	0.02	0	0.04	0.11	1.32	0.5	0.08	0
129	0	0.01	0	0.01	0.04	0.41	0.13	0.02	0
130	0	0.01	0	0.01	0.04	0.43	0.24	0.06	0
131	0	0	0	0	0.01	0.12	0.05	0.01	0
132	0	0.04	0	0.07	0.19	2.47	2.65	0.99	0
133	0	0	0	0	0	0.06	0.09	0.03	0
134.143	0	0.01	0	0.01	0.03	0.36	0.35	0.13	0
135	0	0.01	0	0.01	0.04	0.59	1	0.56	0
136	0	0.01	0	0.02	0.05	0.72	1.51	1.07	0
137	0	0.01	0	0.02	0.04	0.45	0.02	0.01	0
138.163	0.02	0.07	0	0.14	0.35	5.68	7.93	3.32	0.02
139	0	0	0	0	0.01	0.1	0	0	0
140	0	0	0	0	0	0.03	0	0	0
141	0	0.02	0	0.03	0.08	1	2.65	1.67	0.01
142	0	0	0	0	0	0	0	0	0
144	0	0.01	0	0.01	0.02	0.23	0.63	0.51	0
145	0	0	0	0	0	0	0	0	0
146	0	0.01	0	0.02	0.05	0.68	1.14	0.57	0
147	0	0	0	0.01	0.04	0.02	0.18	0	0
148	0	0	0	0	0	0	0	0	0
149	0.02	0.08	0	0.08	0.23	3.85	9.23	6.9	0.01
150	0	0	0	0	0	0	0	0	0
151	0.01	0.02	0	0.01	0.04	0.69	3.32	3.48	0.01
152	0	0	0	0	0	0.01	0	0	0
153	0.03	0.07	0	0.08	0.21	3.81	9.85	7.09	0.04
154	0	0	0	0	0	0.04	0	0	0
155	0	0	0	0	0	0	0	0	0
156	0	0.01	0	0.03	0.06	0.73	0.46	0.1	0
157	0	0	0	0.01	0.02	0.16	0.02	0.01	0
158	0	0.01	0	0.02	0.06	0.75	0.76	0.33	0.01
159	0	0	0	0	0	0	0	0	0
160	0	0	0	0	0	0.02	0	0	0
161	0	0	0	0	0	0	0	0	0
162	0	0	0	0	0	0.02	0	0	0
164	0	0.01	0	0.01	0.03	0.41	0.62	0.29	0
165	0	0	0	0	0	0	0	0	0
166	0	0	0	0	0	0.04	0.04	0.06	0
167	0	0	0	0.01	0.02	0.27	0.19	0.03	0
168	0	0	0	0	0	0.01	0	0	0
169	0	0	0	0	0	0	0	0	0
170	0.01	0.01	0	0.01	0.02	0.48	3.97	2.89	0.02
171	0	0.01	0	0	0.01	0.15	1.17	0.86	0
172	0	0	0	0	0	0.07	0.71	0.68	0
173	0	0	0	0	0	0.02	0.09	0.05	0
174	0.01	0.02	0	0	0.02	0.31	4.82	6.65	0.18
175	0	0	0	0	0	0.02	0.19	0.21	0
176	0	0	0	0	0	0.04	0.6	0.76	0.01
177	0.01	0.01	0	0	0.01	0.23	2.33	2.65	0.03
178	0	0	0	0	0	0.05	0.84	1.33	0.07
179	0.01	0.01	0	0	0.01	0.1	1.92	3.33	0.27
180	0.04	0.04	0	0.01	0.04	0.61	9.27	11.38	1.16
181	0	0	0	0	0	0.02	0.01	0	0
182	0	0	0	0	0	0	0.01	0	0
183	0.01	0.01	0	0	0.01	0.18	2.67	3.27	0.13
184	0	0	0	0	0	0	0	0	0
185	0	0	0	0	0	0.03	0.59	1.05	0.07
186	0	0	0	0	0	0	0	0	0
187	0.02	0.03	0	0	0.02	0.26	4.92	8.85	2.94
188	0	0	0	0	0	0	0	0	0
189	0	0	0	0	0	0.02	0.12	0.05	0
190	0	0	0	0	0	0.09	0.8	0.74	0.01
191	0	0	0	0	0	0.02	0.19	0.13	0
192	0	0	0	0	0	0	0	0	0
193	0	0	0	0	0	0.02	0.47	0.58	0.01
194	0.01	0.01	0	0	0.01	0.02	1.93	3.54	3.64
195	0	0	0	0	0	0.01	0.83	1.42	0.18
196	0.01	0	0	0	0	0.01	1.08	2.23	1.42
197	0	0	0	0	0	0	0.08	0.14	0.04
198	0	0	0	0	0	0	0.11	0.22	0.13
199	0.02	0.01	0	0	0.01	0.02	2.21	5.78	18.42
200	0	0	0	0	0	0	0.3	0.71	0.63
201	0	0	0	0	0	0	0.26	0.74	1.07
202	0	0	0	0	0	0	0.44	1.25	5.33
203	0.01	0.01	0	0	0.01	0.01	1.31	3.14	11.6
204	0	0	0	0	0	0	0	0	0
205	0	0	0	0	0	0	0.11	0.17	0.02
206	0	0.01	0	0	0.01	0	0.61	1.25	30.65
207	0	0	0	0	0	0	0.06	0.19	2.6
208	0	0	0	0	0	0	0.15	0.32	12.58
209	0	0	0	0	0	0	0.09	0.03	6.46

## Sheet: Temperature
MM	DD	hh	ATMP.C	WTMP.C	STMP.C	ATMP.K	WTMP.K	STMP.K
1	1	0	2.2	1.2	7.7023	275.2	274.2	280.702
1	1	1	2.1	1.2	7.74428	275.1	274.2	280.744
1	1	2	2.1	1.2	6.25133	275.1	274.2	279.251
1	1	3	2.1	1.2	6.2986	275.1	274.2	279.299
1	1	4	2.2	1.2	6.64005	275.2	274.2	279.64
1	1	5	2	1.2	4.81732	275	274.2	277.817
1	1	6	2	1.2	5.24462	275	274.2	278.245
1	1	7	2.1	1.3	4.36978	275.1	274.3	277.37
1	1	8	2	1.3	4.36734	275	274.3	277.367
1	1	9	1.9	1.3	5.46598	274.9	274.3	278.466
1	1	10	1.2	1.1	6.30312	274.2	274.1	279.303
1	1	11	0.7	0.9	6.4429	273.7	273.9	279.443
1	1	12	-1	0.3	7.09326	272	273.3	280.093
1	1	13	-2	0.3	6.47032	271	273.3	279.47
1	1	14	-1.9	0.3	5.86085	271.1	273.3	278.861
1	1	15	-2.4	0.3	4.28204	270.6	273.3	277.282
1	1	16	-2.9	0.3	6.77762	270.1	273.3	279.778
1	1	17	-2	0.3	7.95212	271	273.3	280.952
1	1	18	-0.6	0.3	7.47419	272.4	273.3	280.474
1	1	19	-0.8	0.3	5.09115	272.2	273.3	278.091
1	1	20	-0.8	0.3	5.26473	272.2	273.3	278.265
1	1	21	-1.6	0.3	6.1273	271.4	273.3	279.127
1	1	22	-2.3	0.3	7.78895	270.7	273.3	280.789
1	1	23	-3.2	0.3	4.19962	269.8	273.3	277.2
1	2	0	-4.3	0.3	5.43531	268.7	273.3	278.435
1	2	1	-5	0.3	7.48881	268	273.3	280.489
1	2	2	-5.3	0.3	6.79946	267.7	273.3	279.799
1	2	3	-5.7	0.3	4.0607	267.3	273.3	277.061
1	2	4	-6.3	0.3	5.02164	266.7	273.3	278.022
1	2	5	-7.3	0.3	6.07868	265.7	273.3	279.079
1	2	6	-8	0.3	5.12831	265	273.3	278.128
1	2	7	-8.1	0.3	7.83479	264.9	273.3	280.835
1	2	8	-9.3	0.3	7.32605	263.7	273.3	280.326
1	2	9	-10.1	0.3	4.5443	262.9	273.3	277.544
1	2	10	-10.7	0.3	4.52191	262.3	273.3	277.522
1	2	11	-11	0.3	4.40351	262	273.3	277.404
1	2	12	-11.4	0.3	6.35955	261.6	273.3	279.36
1	2	13	-11.1	0.3	5.02938	261.9	273.3	278.029
1	2	14	-10.5	0.3	7.04097	262.5	273.3	280.041
1	2	15	-9.9	0.3	6.81084	263.1	273.3	279.811
1	2	16	-10.2	0.3	6.73144	262.8	273.3	279.731
1	2	17	-9.5	0.3	4.69943	263.5	273.3	277.699
1	2	18	-10.3	0.3	5.95468	262.7	273.3	278.955
1	2	19	-9.3	0.3	4.34865	263.7	273.3	277.349
1	2	20	-9.8	0.3	6.34698	263.2	273.3	279.347
1	2	21	-10.5	0.3	5.07976	262.5	273.3	278.08
1	2	22	-10.5	0.3	5.81087	262.5	273.3	278.811
1	2	23	-10.5	0.3	4.75964	262.5	273.3	277.76
1	3	0	-10.1	0.3	5.32373	262.9	273.3	278.324
1	3	1	-10	0.3	4.60913	263	273.3	277.609
1	3	2	-10.2	0.3	6.78222	262.8	273.3	279.782
1	3	3	-10.2	0.3	5.19801	262.8	273.3	278.198
1	3	4	-10.1	0.3	5.27362	262.9	273.3	278.274
1	3	5	-10.3	0.2	7.12637	262.7	273.2	280.126
1	3	6	-10.4	0.2	5.47462	262.6	273.2	278.475
1	3	7	-10.7	0.2	7.71669	262.3	273.2	280.717
1	3	8	-11.1	0.2	4.7893	261.9	273.2	277.789
1	3	9	-11.4	0.2	4.86461	261.6	273.2	277.865
1	3	10	-11.2	0.2	5.67623	261.8	273.2	278.676
1	3	11	-10.7	0.2	6.06623	262.3	273.2	279.066
1	3	12	-10.3	0.2	5.2482	262.7	273.2	278.248
1	3	13	-9.6	0.2	7.51939	263.4	273.2	280.519
1	3	14	-8.7	0.2	4.20783	264.3	273.2	277.208
1	3	15	-7.7	0.2	4.86013	265.3	273.2	277.86
1	3	16	-7.1	0.2	6.14287	265.9	273.2	279.143
1	3	17	-6.4	0.2	6.73935	266.6	273.2	279.739
1	3	18	-6.1	0.2	7.24803	266.9	273.2	280.248
1	3	19	-6.1	0.2	4.76213	266.9	273.2	277.762
1	3	20	-6.2	0.2	5.33164	266.8	273.2	278.332
1	3	21	-6.8	0.2	4.47277	266.2	273.2	277.473
1	3	22	-6.9	0.2	6.05726	266.1	273.2	279.057
1	3	23	-7.2	0.2	6.82773	265.8	273.2	279.828
1	4	0	-7.1	0.2	4.78965	265.9	273.2	277.79
1	4	1	-7.1	0.2	6.82175	265.9	273.2	279.822
1	4	2	-7	0.2	6.30168	266	273.2	279.302
1	4	3	-7.2	0.2	6.64494	265.8	273.2	279.645
1	4	4	-7.5	0.2	7.12682	265.5	273.2	280.127
1	4	5	-8.1	0.2	5.66301	264.9	273.2	278.663
1	4	6	-8.1	0.2	7.34214	264.9	273.2	280.342
1	4	7	-7.9	0.2	5.72814	265.1	273.2	278.728
1	4	8	-7.9	0.2	5.45436	265.1	273.2	278.454
1	4	9	-8.3	0.2	4.45833	264.7	273.2	277.458
1	4	10	-8.4	0.2	6.1698	264.6	273.2	279.17
1	4	11	-8.4	0.2	4.85609	264.6	273.2	277.856
1	4	12	-8.4	0.2	7.30141	264.6	273.2	280.301
1	4	13	-8.2	0.2	4.39033	264.8	273.2	277.39
1	4	14	-7.6	0.2	6.04706	265.4	273.2	279.047
1	4	15	-6.9	0.2	6.52074	266.1	273.2	279.521
1	4	16	-6	0.2	4.21423	267	273.2	277.214
1	4	17	-5.6	0.2	6.07317	267.4	273.2	279.073
1	4	18	-5.3	0.2	4.92871	267.7	273.2	277.929
1	4	19	-5.4	0.2	5.67666	267.6	273.2	278.677
1	4	20	-5.7	0.2	7.35661	267.3	273.2	280.357
1	4	21	-6.1	0.2	4.22535	266.9	273.2	277.225
1	4	22	-6.4	0.2	7.38337	266.6	273.2	280.383
1	4	23	-6.8	0.2	5.11678	266.2	273.2	278.117
1	5	0	-5.9	0.2	5.19302	267.1	273.2	278.193
1	5	1	-6	0.2	6.75325	267	273.2	279.753
1	5	2	-5.8	0.2	4.78027	267.2	273.2	277.78
1	5	3	-5.6	0.2	6.26088	267.4	273.2	279.261
1	5	4	-6.1	0.2	7.46324	266.9	273.2	280.463
1	5	5	-6.8	0.2	5.05858	266.2	273.2	278.059
1	5	6	-7.1	0.2	5.32938	265.9	273.2	278.329
1	5	7	-7.3	0.2	6.98587	265.7	273.2	279.986
1	5	8	-7.6	0.2	4.80591	265.4	273.2	277.806
1	5	9	-7.9	0.2	4.01035	265.1	273.2	277.01
1	5	10	-7.5	0.2	4.28949	265.5	273.2	277.289
1	5	11	-7.3	0.2	5.06128	265.7	273.2	278.061
1	5	12	-6.9	0.2	6.86107	266.1	273.2	279.861
1	5	13	-6.6	0.2	6.93387	266.4	273.2	279.934
1	5	14	-6.1	0.2	7.5456	266.9	273.2	280.546
1	5	15	-5.5	0.2	4.58519	267.5	273.2	277.585
1	5	16	-4.8	0.2	7.92345	268.2	273.2	280.923
1	5	17	-5.4	0.2	7.37838	267.6	273.2	280.378
1	5	18	-4.6	0.2	4.37863	268.4	273.2	277.379
1	5	19	-3.8	0.2	4.72393	269.2	273.2	277.724
1	5	20	-3.3	0.2	6.84663	269.7	273.2	279.847
1	5	21	-3.8	0.2	6.8219	269.2	273.2	279.822
1	5	22	-3.9	0.2	5.64501	269.1	273.2	278.645
1	5	23	-4	0.2	7.95304	269	273.2	280.953
1	6	0	-4.3	0.2	4.15233	268.7	273.2	277.152
1	6	1	-4.4	0.2	5.02293	268.6	273.2	278.023
1	6	2	-4	0.2	5.92383	269	273.2	278.924
1	6	3	-3.5	0.2	4.38472	269.5	273.2	277.385
1	6	4	-3.3	0.3	7.73368	269.7	273.3	280.734
1	6	5	-3.1	0.3	4.81867	269.9	273.3	277.819
1	6	6	-3	0.3	4.97838	270	273.3	277.978
1	6	7	-2.9	0.3	5.99921	270.1	273.3	278.999
1	6	8	-3	0.3	6.37794	270	273.3	279.378
1	6	9	-3.2	0.3	7.75061	269.8	273.3	280.751
1	6	10	-3.6	0.3	6.25808	269.4	273.3	279.258
1	6	11	-4.2	0.3	6.97255	268.8	273.3	279.973
1	6	12	-5.2	0.3	5.77807	267.8	273.3	278.778
1	6	13	-5.5	0.3	5.05657	267.5	273.3	278.057
1	6	14	-5.2	0.3	6.35104	267.8	273.3	279.351
1	6	15	-3.9	0.3	6.44899	269.1	273.3	279.449
1	6	16	-3.6	0.3	5.79913	269.4	273.3	278.799
1	6	17	-2.5	0.3	5.52487	270.5	273.3	278.525
1	6	18	-1.8	0.3	4.29365	271.2	273.3	277.294
1	6	19	-2.6	0.3	4.29516	270.4	273.3	277.295
1	6	20	-2.9	0.3	4.92192	270.1	273.3	277.922
1	6	21	-3.4	0.3	4.78668	269.6	273.3	277.787
1	6	22	-3.3	0.3	7.45881	269.7	273.3	280.459
1	6	23	-3.2	0.3	6.16054	269.8	273.3	279.161
1	7	0	-3.3	0.3	7.58511	269.7	273.3	280.585
1	7	1	-2.9	0.3	7.17756	270.1	273.3	280.178
1	7	2	-2.3	0.3	6.61393	270.7	273.3	279.614
1	7	3	-1.8	0.3	4.02562	271.2	273.3	277.026
1	7	4	-1.7	0.3	6.54815	271.3	273.3	279.548
1	7	5	-1.7	0.3	7.27856	271.3	273.3	280.279
1	7	6	-1.8	0.3	5.18171	271.2	273.3	278.182
1	7	7	-1.7	0.3	4.188	271.3	273.3	277.188
1	7	8	-2	0.3	6.31739	271	273.3	279.317
1	7	9	-1.6	0.3	6.72612	271.4	273.3	279.726
1	7	10	-1.9	0.3	7.76969	271.1	273.3	280.77
1	7	11	-2.1	0.3	5.31341	270.9	273.3	278.313
1	7	12	-1.5	0.3	5.436	271.5	273.3	278.436
1	7	13	-1.3	0.3	7.14165	271.7	273.3	280.142
1	7	14	-1.2	0.3	6.74958	271.8	273.3	279.75
1	7	15	-1.2	0.3	5.17205	271.8	273.3	278.172
1	7	16	-1.6	0.3	5.86974	271.4	273.3	278.87
1	7	17	-1.2	0.3	4.49217	271.8	273.3	277.492
1	7	18	-1	0.3	6.40088	272	273.3	279.401
1	7	19	-0.7	0.3	6.44751	272.3	273.3	279.448
1	7	20	-0.9	0.3	6.71105	272.1	273.3	279.711
1	7	21	-1	0.3	5.01221	272	273.3	278.012
1	7	22	-1	0.3	7.49655	272	273.3	280.497
1	7	23	-1.2	0.3	7.87181	271.8	273.3	280.872
1	8	0	-1.1	0.3	6.89082	271.9	273.3	279.891
1	8	1	-2.5	0.3	4.24511	270.5	273.3	277.245
1	8	2	-3.5	0.3	4.61447	269.5	273.3	277.614
1	8	3	-3.5	0.3	6.67549	269.5	273.3	279.675
1	8	4	-4.3	0.3	5.65316	268.7	273.3	278.653
1	8	5	-4.9	0.3	5.17961	268.1	273.3	278.18
1	8	6	-5.4	0.3	5.62825	267.6	273.3	278.628
1	8	7	-6	0.3	5.69332	267	273.3	278.693
1	8	8	-6.4	0.3	6.7291	266.6	273.3	279.729
1	8	9	-6.9	0.3	6.04411	266.1	273.3	279.044
1	8	10	-7.2	0.3	6.96523	265.8	273.3	279.965
1	8	11	-7.8	0.3	5.51249	265.2	273.3	278.512
1	8	12	-8	0.3	5.62777	265	273.3	278.628
1	8	13	-8.3	0.3	5.08389	264.7	273.3	278.084
1	8	14	-7.8	0.3	5.70974	265.2	273.3	278.71
1	8	15	-5.9	0.3	4.75363	267.1	273.3	277.754
1	8	16	-5.5	0.3	5.5248	267.5	273.3	278.525
1	8	17	-5.2	0.3	5.31602	267.8	273.3	278.316
1	8	18	-4.3	0.3	5.87177	268.7	273.3	278.872
1	8	19	-3.4	0.3	5.8983	269.6	273.3	278.898
1	8	20	-2.2	0.3	4.45708	270.8	273.3	277.457
1	8	21	-4.9	0.3	4.62365	268.1	273.3	277.624
1	8	22	-6.6	0.3	5.43014	266.4	273.3	278.43
1	8	23	-7.5	0.2	4.27539	265.5	273.2	277.275
1	9	0	-8	0.2	5.49476	265	273.2	278.495
1	9	1	-8	0.2	5.49476	265	273.2	278.495
1	9	2	-7.6	0.2	4.00335	265.4	273.2	277.003
1	9	3	-8.1	0.2	5.43379	264.9	273.2	278.434
1	9	4	-8.5	0.2	7.68986	264.5	273.2	280.69
1	9	5	-8.6	0.2	6.98908	264.4	273.2	279.989
1	9	6	-9.2	0.2	4.83115	263.8	273.2	277.831
1	9	7	-9.7	0.2	4.71437	263.3	273.2	277.714
1	9	8	-9.9	0.2	4.12427	263.1	273.2	277.124
1	9	9	-10.3	0.2	5.894	262.7	273.2	278.894
1	9	10	-10.8	0.2	7.45176	262.2	273.2	280.452
1	9	11	-10.9	0.2	4.91434	262.1	273.2	277.914
1	9	12	-11.5	0.2	4.29925	261.5	273.2	277.299
1	9	13	-11.2	0.2	6.20741	261.8	273.2	279.207
1	9	14	-9.8	0.2	4.26899	263.2	273.2	277.269
1	9	15	-8.4	0.2	6.82635	264.6	273.2	279.826
1	9	16	-7.5	0.2	4.57829	265.5	273.2	277.578
1	9	17	-6.5	0.2	6.3693	266.5	273.2	279.369
1	9	18	-5.4	0.2	4.27938	267.6	273.2	277.279
1	9	19	-4.9	0.2	4.38821	268.1	273.2	277.388
1	9	20	-5.8	0.2	7.51077	267.2	273.2	280.511
1	9	21	-6	0.2	7.71881	267	273.2	280.719
1	9	22	-7.2	0.2	4.88244	265.8	273.2	277.882
1	9	23	-7.8	0.2	5.92923	265.2	273.2	278.929
1	10	0	-8.5	0.2	5.2315	264.5	273.2	278.232
1	10	1	-8.9	0.2	5.72237	264.1	273.2	278.722
1	10	2	-9.7	0.2	4.19988	263.3	273.2	277.2
1	10	3	-10.2	0.2	7.70811	262.8	273.2	280.708
1	10	4	-10.8	0.2	4.60182	262.2	273.2	277.602
1	10	5	-10.9	0.2	5.13007	262.1	273.2	278.13
1	10	6	-11.1	0.2	7.74245	261.9	273.2	280.742
1	10	7	-11	0.2	4.05765	262	273.2	277.058
1	10	8	-11	0.2	4.54779	262	273.2	277.548
1	10	9	-11.7	0.2	4.917	261.3	273.2	277.917
1	10	10	-12	0.2	5.26437	261	273.2	278.264
1	10	11	-11.3	0.2	5.16934	261.7	273.2	278.169
1	10	12	-10.9	0.2	4.35597	262.1	273.2	277.356
1	10	13	-10.9	0.2	4.18618	262.1	273.2	277.186
1	10	14	-9	0.2	7.68269	264	273.2	280.683
1	10	15	-6.2	0.2	5.3738	266.8	273.2	278.374
1	10	16	-5.1	0.2	7.05764	267.9	273.2	280.058
1	10	17	-4.3	0.2	6.82603	268.7	273.2	279.826
1	10	18	-3.8	0.2	5.38846	269.2	273.2	278.388
1	10	19	-3.4	0.2	6.62158	269.6	273.2	279.622
1	10	20	-3.5	0.2	5.23703	269.5	273.2	278.237
1	10	21	-3.7	0.2	6.42601	269.3	273.2	279.426
1	10	22	-4	0.2	4.25973	269	273.2	277.26
1	10	23	-4.3	0.2	6.27578	268.7	273.2	279.276
1	11	0	-4.5	0.2	4.30968	268.5	273.2	277.31
1	11	1	-4.3	0.2	5.38731	268.7	273.2	278.387
1	11	2	-4.3	0.3	7.30891	268.7	273.3	280.309
1	11	3	-4.3	0.3	7.56921	268.7	273.3	280.569
1	11	4	-4.4	0.3	6.27518	268.6	273.3	279.275
1	11	5	-4.5	0.3	4.42047	268.5	273.3	277.42
1	11	6	-4.9	0.3	5.61744	268.1	273.3	278.617
1	11	7	-4.8	0.3	6.52459	268.2	273.3	279.525
1	11	8	-4.4	0.3	5.44837	268.6	273.3	278.448
1	11	9	-3.7	0.3	4.09506	269.3	273.3	277.095
1	11	10	-3.7	0.3	7.36302	269.3	273.3	280.363
1	11	11	-3.6	0.3	4.08764	269.4	273.3	277.088
1	11	12	-3.4	0.3	5.25318	269.6	273.3	278.253
1	11	13	-3.2	0.3	6.12361	269.8	273.3	279.124
1	11	14	-3.6	0.3	4.55115	269.4	273.3	277.551
1	11	15	-4.4	0.3	7.38687	268.6	273.3	280.387
1	11	16	-4.5	0.3	7.88175	268.5	273.3	280.882
1	11	17	-4.7	0.3	4.13284	268.3	273.3	277.133
1	11	18	-4.1	0.3	4.25593	268.9	273.3	277.256
1	11	19	-3.9	0.3	4.31009	269.1	273.3	277.31
1	11	20	-4	0.3	5.71499	269	273.3	278.715
1	11	21	-4	0.3	7.07029	269	273.3	280.07
1	11	22	-4.2	0.3	4.09615	268.8	273.3	277.096
1	11	23	-4.6	0.3	6.27852	268.4	273.3	279.279
1	12	0	-5	0.3	5.03454	268	273.3	278.035
1	12	1	-4.9	0.3	7.12076	268.1	273.3	280.121
1	12	2	-4.9	0.3	5.84958	268.1	273.3	278.85
1	12	3	-4.9	0.3	6.86417	268.1	273.3	279.864
1	12	4	-4.8	0.3	5.2644	268.2	273.3	278.264
1	12	5	-4.7	0.3	5.5987	268.3	273.3	278.599
1	12	6	-3.9	0.3	5.8253	269.1	273.3	278.825
1	12	7	-4	0.3	5.40584	269	273.3	278.406
1	12	8	-4.2	0.3	6.54019	268.8	273.3	279.54
1	12	9	-5.2	0.3	7.99052	267.8	273.3	280.991
1	12	10	-5.3	0.3	5.96009	267.7	273.3	278.96
1	12	11	-5.5	0.3	5.53921	267.5	273.3	278.539
1	12	12	-6	0.3	4.2028	267	273.3	277.203
1	12	13	-6	0.3	4.66651	267	273.3	277.667
1	12	14	-4.7	0.3	4.01892	268.3	273.3	277.019
1	12	15	-3	0.3	5.43709	270	273.3	278.437
1	12	16	-1.6	0.4	5.68263	271.4	273.4	278.683
1	12	17	-1.8	0.4	5.98505	271.2	273.4	278.985
1	12	18	-2.6	0.4	5.98505	270.4	273.4	278.985
1	12	19	-3.1	0.4	4.22347	269.9	273.4	277.223
1	12	20	-2.8	0.4	4.29217	270.2	273.4	277.292
1	12	21	-3.8	0.4	5.93175	269.2	273.4	278.932
1	12	22	-4.6	0.4	7.99849	268.4	273.4	280.998
1	12	23	-5.2	0.4	7.57019	267.8	273.4	280.57
1	13	0	-5.5	0.4	5.33086	267.5	273.4	278.331
1	13	1	-5.6	0.4	4.87497	267.4	273.4	277.875
1	13	2	-5.4	0.4	7.99263	267.6	273.4	280.993
1	13	3	-5.2	0.4	6.88887	267.8	273.4	279.889
1	13	4	-4.2	0.4	7.69586	268.8	273.4	280.696
1	13	5	-4.5	0.4	7.12378	268.5	273.4	280.124
1	13	6	-4.5	0.4	7.5399	268.5	273.4	280.54
1	13	7	-4.9	0.4	4.13173	268.1	273.4	277.132
1	13	8	-5.1	0.4	4.27283	267.9	273.4	277.273
1	13	9	-4.8	0.4	4.0686	268.2	273.4	277.069
1	13	10	-3.8	0.4	7.80807	269.2	273.4	280.808
1	13	11	-2.6	0.4	5.69888	270.4	273.4	278.699
1	13	12	-2	0.4	7.95268	271	273.4	280.953
1	13	13	-1.6	0.4	6.10925	271.4	273.4	279.109
1	13	14	-1.2	0.4	5.84612	271.8	273.4	278.846
1	13	15	-0.9	0.4	6.36948	272.1	273.4	279.369
1	13	16	-0.5	0.4	4.53561	272.5	273.4	277.536
1	13	17	-0.1	0.4	4.71463	272.9	273.4	277.715
1	13	18	-0.1	0.4	4.82862	272.9	273.4	277.829
1	13	19	0.5	0.4	4.39978	273.5	273.4	277.4
1	13	20	0	0.4	4.22964	273	273.4	277.23
1	13	21	-0.3	0.4	4.53492	272.7	273.4	277.535
1	13	22	-0.5	0.4	4.53492	272.5	273.4	277.535
1	13	23	-0.6	0.4	6.75447	272.4	273.4	279.754
1	14	0	-0.7	0.4	6.90096	272.3	273.4	279.901
1	14	1	-1	0.4	7.38501	272	273.4	280.385
1	14	2	-1.5	0.4	7.61694	271.5	273.4	280.617
1	14	3	-1.6	0.4	6.85856	271.4	273.4	279.859
1	14	4	-2	0.4	4.37207	271	273.4	277.372
1	14	5	-2.7	0.4	5.3854	270.3	273.4	278.385
1	14	6	-2.7	0.4	7.072	270.3	273.4	280.072
1	14	7	-2.6	0.4	4.07392	270.4	273.4	277.074
1	14	8	-2.9	0.4	6.15089	270.1	273.4	279.151
1	14	9	-2	0.4	5.1767	271	273.4	278.177
1	14	10	-1.8	0.4	4.71884	271.2	273.4	277.719
1	14	11	-1.8	0.4	6.64506	271.2	273.4	279.645
1	14	12	-1.5	0.4	5.23745	271.5	273.4	278.237
1	14	13	-1.3	0.5	4.09882	271.7	273.5	277.099
1	14	14	0.2	0.5	7.58251	273.2	273.5	280.583
1	14	15	1.1	0.5	4.95708	274.1	273.5	277.957
1	14	16	2.3	0.5	6.91937	275.3	273.5	279.919
1	14	17	3.9	0.7	5.34479	276.9	273.7	278.345
1	14	18	4.5	1.2	5.97349	277.5	274.2	278.973
1	14	19	5	1.6	6.01619	278	274.6	279.016
1	14	20	4.5	1.7	4.51484	277.5	274.7	277.515
1	14	21	4	1.6	6.58434	277	274.6	279.584
1	14	22	3.5	1.5	6.3118	276.5	274.5	279.312
1	14	23	4	1.1	5.08681	277	274.1	278.087
1	15	0	4.4	1.2	5.89075	277.4	274.2	278.891
1	15	1	5	1.4	7.59107	278	274.4	280.591
1	15	2	5	1.4	4.79479	278	274.4	277.795
1	15	3	5	1.8	5.43814	278	274.8	278.438
1	15	4	4.5	1.8	4.43181	277.5	274.8	277.432
1	15	5	4.1	1.9	4.65809	277.1	274.9	277.658
1	15	6	3.9	1.9	4.48213	276.9	274.9	277.482
1	15	7	3.7	1.9	6.59862	276.7	274.9	279.599
1	15	8	3.5	1.9	5.7449	276.5	274.9	278.745
1	15	9	3.2	1.9	5.40665	276.2	274.9	278.407
1	15	10	3.1	1.9	6.904	276.1	274.9	279.904
1	15	11	3.1	1.9	7.22147	276.1	274.9	280.221
1	15	12	3.1	1.9	7.24144	276.1	274.9	280.241
1	15	13	3.1	1.9	7.42324	276.1	274.9	280.423
1	15	14	3.4	1.8	4.3112	276.4	274.8	277.311
1	15	15	3.4	1.7	6.42714	276.4	274.7	279.427
1	15	16	3.5	1.7	6.08909	276.5	274.7	279.089
1	15	17	3.4	1.8	5.56328	276.4	274.8	278.563
1	15	18	3.4	1.9	5.44366	276.4	274.9	278.444
1	15	19	3.7	2	5.23138	276.7	275	278.231
1	15	20	3.5	2.2	7.03286	276.5	275.2	280.033
1	15	21	3.5	2.3	6.04189	276.5	275.3	279.042
1	15	22	3.3	2.3	5.67867	276.3	275.3	278.679
1	15	23	3.1	2.3	6.19313	276.1	275.3	279.193
1	16	0	2.8	2.3	7.02904	275.8	275.3	280.029
1	16	1	2.7	2.2	7.79244	275.7	275.2	280.792
1	16	2	2.4	2.1	7.40087	275.4	275.1	280.401
1	16	3	2.2	2	5.90999	275.2	275	278.91
1	16	4	2.1	1.9	5.31079	275.1	274.9	278.311
1	16	5	2	1.8	7.22508	275	274.8	280.225
1	16	6	1.9	1.7	5.8458	274.9	274.7	278.846
1	16	7	1.7	1.6	7.07946	274.7	274.6	280.079
1	16	8	1.6	1.5	7.93211	274.6	274.5	280.932
1	16	9	1.5	1.5	6.74067	274.5	274.5	279.741
1	16	10	1.4	1.4	4.12884	274.4	274.4	277.129
1	16	11	1.3	1.4	6.38986	274.3	274.4	279.39
1	16	12	1.4	1.4	6.41315	274.4	274.4	279.413
1	16	13	1.2	1.4	6.41315	274.2	274.4	279.413
1	16	14	1.1	1.3	6.40338	274.1	274.3	279.403
1	16	15	1.2	1.3	5.58084	274.2	274.3	278.581
1	16	16	1.1	1.4	5.80197	274.1	274.4	278.802
1	16	17	1	1.3	7.95512	274	274.3	280.955
1	16	18	1.1	1.4	7.1126	274.1	274.4	280.113
1	16	19	1	1.4	7.46075	274	274.4	280.461
1	16	20	1	1.4	6.05523	274	274.4	279.055
1	16	21	0.7	1.3	6.97665	273.7	274.3	279.977
1	16	22	0.7	1.2	4.47262	273.7	274.2	277.473
1	16	23	0.5	1.1	7.35842	273.5	274.1	280.358
1	17	0	0.1	0.9	4.80466	273.1	273.9	277.805
1	17	1	0	0.8	6.05038	273	273.8	279.05
1	17	2	0	0.8	5.38036	273	273.8	278.38
1	17	3	0	0.8	5.51632	273	273.8	278.516
1	17	4	1	1	7.79322	274	274	280.793
1	17	5	1	1	6.3497	274	274	279.35
1	17	6	1.2	1	7.9756	274.2	274	280.976
1	17	7	1.2	1	7.10394	274.2	274	280.104
1	17	8	1.1	1.1	4.9434	274.1	274.1	277.943
1	17	9	0.8	1.1	7.65556	273.8	274.1	280.656
1	17	10	0.5	1	6.83875	273.5	274	279.839
1	17	11	0.5	1	4.25564	273.5	274	277.256
1	17	12	0.5	1	5.37444	273.5	274	278.374
1	17	13	0.8	1	6.10102	273.8	274	279.101
1	17	14	1.2	1	6.45544	274.2	274	279.455
1	17	15	1.9	1.2	5.27978	274.9	274.2	278.28
1	17	16	2.8	1.4	7.85356	275.8	274.4	280.854
1	17	17	2.8	1.7	6.11217	275.8	274.7	279.112
1	17	18	2.8	1.9	6.00093	275.8	274.9	279.001
1	17	19	3.1	2.1	4.63036	276.1	275.1	277.63
1	17	20	3.1	2.2	5.73098	276.1	275.2	278.731
1	17	21	3.1	2.3	7.5643	276.1	275.3	280.564
1	17	22	3.1	2.3	5.35645	276.1	275.3	278.356
1	17	23	2.8	2.3	4.19012	275.8	275.3	277.19
1	18	0	2.7	2.3	4.15954	275.7	275.3	277.16
1	18	1	2.8	2.2	6.59552	275.8	275.2	279.596
1	18	2	2.7	2.2	4.73298	275.7	275.2	277.733
1	18	3	2.6	2.2	4.29318	275.6	275.2	277.293
1	18	4	2.3	2.1	6.56401	275.3	275.1	279.564
1	18	5	2.3	2.2	7.87434	275.3	275.2	280.874
1	18	6	1.9	2.1	5.07648	274.9	275.1	278.076
1	18	7	1.9	2	6.72236	274.9	275	279.722
1	18	8	1.9	2	5.01138	274.9	275	278.011
1	18	9	1.9	1.9	7.14275	274.9	274.9	280.143
1	18	10	1.3	1.8	7.5653	274.3	274.8	280.565
1	18	11	0.8	1.6	5.49501	273.8	274.6	278.495
1	18	12	0.3	1.3	7.91347	273.3	274.3	280.913
1	18	13	-0.4	1	7.05159	272.6	274	280.052
1	18	14	-0.8	0.7	7.4541	272.2	273.7	280.454
1	18	15	-1	0.4	4.93004	272	273.4	277.93
1	18	16	-0.6	0.3	4.03667	272.4	273.3	277.037
1	18	17	-0.6	0.3	7.91334	272.4	273.3	280.913
1	18	18	-0.5	0.3	4.94397	272.5	273.3	277.944
1	18	19	-0.4	0.3	6.3361	272.6	273.3	279.336
1	18	20	-0.3	0.4	6.40763	272.7	273.4	279.408
1	18	21	-0.4	0.4	5.39482	272.6	273.4	278.395
1	18	22	-0.7	0.4	5.77656	272.3	273.4	278.777
1	18	23	-0.9	0.4	4.05075	272.1	273.4	277.051
1	19	0	-1.2	0	4.70839	271.8	273	277.708
1	19	1	-1.3	0.1	5.19565	271.7	273.1	278.196
1	19	2	-1.2	0.1	6.21623	271.8	273.1	279.216
1	19	3	-1.2	0.1	7.23996	271.8	273.1	280.24
1	19	4	-1.2	0.1	5.84886	271.8	273.1	278.849
1	19	5	-1.2	0.1	7.89763	271.8	273.1	280.898
1	19	6	-1.2	0.1	5.47456	271.8	273.1	278.475
1	19	7	-1.1	0.1	5.19925	271.9	273.1	278.199
1	19	8	-1.1	0.1	5.34457	271.9	273.1	278.345
1	19	9	-1	0.1	4.47258	272	273.1	277.473
1	19	10	-1	0.1	7.59265	272	273.1	280.593
1	19	11	-1.4	0.1	6.65909	271.6	273.1	279.659
1	19	12	-1.1	0.1	6.8742	271.9	273.1	279.874
1	19	13	-0.9	0.1	7.01195	272.1	273.1	280.012
1	19	14	-0.6	0.1	5.79386	272.4	273.1	278.794
1	19	15	0.1	0.1	4.87765	273.1	273.1	277.878
1	19	16	1.1	0.2	7.97856	274.1	273.2	280.979
1	19	17	1.3	0.5	7.3673	274.3	273.5	280.367
1	19	18	1.8	0.9	7.92274	274.8	273.9	280.923
1	19	19	2.2	1.2	6.9416	275.2	274.2	279.942
1	19	20	2.3	1.4	5.33774	275.3	274.4	278.338
1	19	21	2.2	1.5	4.4111	275.2	274.5	277.411
1	19	22	2	1.5	5.08517	275	274.5	278.085
1	19	23	1.6	1.4	5.31713	274.6	274.4	278.317
1	20	0	1.6	1.4	5.67757	274.6	274.4	278.678
1	20	1	1.1	1.3	4.44168	274.1	274.3	277.442
1	20	2	1.1	1.3	6.83011	274.1	274.3	279.83
1	20	3	0	0.9	7.65283	273	273.9	280.653
1	20	4	0	0.9	4.83279	273	273.9	277.833
1	20	5	-0.2	0.8	6.80448	272.8	273.8	279.804
1	20	6	-0.5	0.5	4.33303	272.5	273.5	277.333
1	20	7	-0.7	0.4	4.60876	272.3	273.4	277.609
1	20	8	-1.1	0.1	5.69843	271.9	273.1	278.698
1	20	9	-1.7	0.1	4.39117	271.3	273.1	277.391
1	20	10	-2.9	0.1	6.61538	270.1	273.1	279.615
1	20	11	-3.5	0.1	6.58787	269.5	273.1	279.588
1	20	12	-3.9	0.1	6.74559	269.1	273.1	279.746
1	20	13	-3.8	0.1	7.8283	269.2	273.1	280.828
1	20	14	-3.4	0.1	4.74399	269.6	273.1	277.744
1	20	15	-3.2	0.1	5.29157	269.8	273.1	278.292
1	20	16	-2.8	0.1	6.161	270.2	273.1	279.161
1	20	17	-1.4	0.1	7.29086	271.6	273.1	280.291
1	20	18	0.8	0.2	5.5303	273.8	273.2	278.53
1	20	19	0.8	0.2	4.08143	273.8	273.2	277.081
1	20	20	1	0.6	5.26461	274	273.6	278.265
1	20	21	-0.9	0.7	4.61582	272.1	273.7	277.616
1	20	22	-1.2	0.6	4.06405	271.8	273.6	277.064
1	20	23	-1	0.4	6.89075	272	273.4	279.891
1	21	0	-2.3	0.1	6.6324	270.7	273.1	279.632
1	21	1	-3.8	0.1	4.93237	269.2	273.1	277.932
1	21	2	-4.3	0.1	5.70776	268.7	273.1	278.708
1	21	3	-4	0.1	6.1303	269	273.1	279.13
1	21	4	-4.1	0.1	5.31059	268.9	273.1	278.311
1	21	5	-4	0.1	5.65391	269	273.1	278.654
1	21	6	-4	0.1	6.07941	269	273.1	279.079
1	21	7	-4.5	0.1	6.23194	268.5	273.1	279.232
1	21	8	-4.3	0.1	5.65828	268.7	273.1	278.658
1	21	9	-3.7	0.1	6.85143	269.3	273.1	279.851
1	21	10	-3.7	0.1	6.34695	269.3	273.1	279.347
1	21	11	-3.8	0.1	4.6507	269.2	273.1	277.651
1	21	12	-3.5	0.1	5.54137	269.5	273.1	278.541
1	21	13	-2.6	0.1	6.52309	270.4	273.1	279.523
1	21	14	0	0.1	4.6756	273	273.1	277.676
1	21	15	0.7	0.3	4.6756	273.7	273.3	277.676
1	21	16	1.4	0.5	7.00992	274.4	273.5	280.01
1	21	17	2.3	1.2	7.58414	275.3	274.2	280.584
1	21	18	2.7	1.8	5.27434	275.7	274.8	278.274
1	21	19	2.8	2.4	6.86159	275.8	275.4	279.862
1	21	20	1.7	2.6	6.85591	274.7	275.6	279.856
1	21	21	1.3	2.4	6.59926	274.3	275.4	279.599
1	21	22	1.1	2.1	7.31711	274.1	275.1	280.317
1	21	23	1.2	1.9	4.14192	274.2	274.9	277.142
1	22	0	1.1	1.6	7.14839	274.1	274.6	280.148
1	22	1	1.1	1.5	5.67985	274.1	274.5	278.68
1	22	2	0.9	1.4	7.16921	273.9	274.4	280.169
1	22	3	0.4	1.2	5.00028	273.4	274.2	278
1	22	4	0.5	1	4.51558	273.5	274	277.516
1	22	5	0.6	1	4.02018	273.6	274	277.02
1	22	6	0.3	0.9	5.1088	273.3	273.9	278.109
1	22	7	0.4	0.8	5.65659	273.4	273.8	278.657
1	22	8	0.6	0.8	6.27214	273.6	273.8	279.272
1	22	9	0.9	0.8	7.02855	273.9	273.8	280.029
1	22	10	1.5	1	5.43224	274.5	274	278.432
1	22	11	1.6	1.1	7.90068	274.6	274.1	280.901
1	22	12	1.5	1.2	4.30993	274.5	274.2	277.31
1	22	13	1.4	1.2	5.74906	274.4	274.2	278.749
1	22	14	1.8	1.4	4.16037	274.8	274.4	277.16
1	22	15	1.9	1.6	7.141	274.9	274.6	280.141
1	22	16	1.5	1.7	6.77063	274.5	274.7	279.771
1	22	17	2.9	1.9	4.51444	275.9	274.9	277.514
1	22	18	2.7	2.4	7.67325	275.7	275.4	280.673
1	22	19	2	2.6	6.27984	275	275.6	279.28
1	22	20	1.3	2.5	5.11991	274.3	275.5	278.12
1	22	21	1.2	2.4	4.09141	274.2	275.4	277.091
1	22	22	1.2	2.3	6.88113	274.2	275.3	279.881
1	22	23	1.6	2.1	5.41048	274.6	275.1	278.41
1	23	0	1.8	2	4.75507	274.8	275	277.755
1	23	1	1.8	2	4.81297	274.8	275	277.813
1	23	2	0.8	1.9	7.65237	273.8	274.9	280.652
1	23	3	0.1	1.6	6.06144	273.1	274.6	279.061
1	23	4	1.2	1.5	5.17917	274.2	274.5	278.179
1	23	5	0.4	1.4	7.28031	273.4	274.4	280.28
1	23	6	0.2	1.2	4.49842	273.2	274.2	277.498
1	23	7	-0.1	1	7.59818	272.9	274	280.598
1	23	8	0	0.9	7.98484	273	273.9	280.985
1	23	9	0.2	0.9	7.27275	273.2	273.9	280.273
1	23	10	0.1	0.9	6.65313	273.1	273.9	279.653
1	23	11	0	0.8	6.02731	273	273.8	279.027
1	23	12	0	0.8	5.60549	273	273.8	278.605
1	23	13	0.2	0.8	5.35321	273.2	273.8	278.353
1	23	14	0.6	0.9	5.14308	273.6	273.9	278.143
1	23	15	0.9	1.2	4.08904	273.9	274.2	277.089
1	23	16	0.9	1.5	5.84858	273.9	274.5	278.849
1	23	17	0.9	1.7	6.1704	273.9	274.7	279.17
1	23	18	1.9	1.8	7.38352	274.9	274.8	280.384
1	23	19	2.3	2.2	5.87679	275.3	275.2	278.877
1	23	20	2	2.3	4.49968	275	275.3	277.5
1	23	21	2.2	2.4	5.49393	275.2	275.4	278.494
1	23	22	2	2.4	7.10552	275	275.4	280.106
1	23	23	1.7	2.3	4.88678	274.7	275.3	277.887
1	24	0	1.6	2.2	6.35622	274.6	275.2	279.356
1	24	1	1.7	2.1	7.61493	274.7	275.1	280.615
1	24	2	1.7	2	7.4711	274.7	275	280.471
1	24	3	1.7	2	4.26662	274.7	275	277.267
1	24	4	1.5	2	5.48475	274.5	275	278.485
1	24	5	1.2	2	4.6724	274.2	275	277.672
1	24	6	1.4	1.9	6.10561	274.4	274.9	279.106
1	24	7	1.5	1.9	4.09604	274.5	274.9	277.096
1	24	8	1	1.8	7.02012	274	274.8	280.02
1	24	9	0.4	1.8	7.82907	273.4	274.8	280.829
1	24	10	0.1	1.6	7.64506	273.1	274.6	280.645
1	24	11	0.6	1.6	4.45704	273.6	274.6	277.457
1	24	12	0.9	1.4	6.22023	273.9	274.4	279.22
1	24	13	1.3	1.5	6.8308	274.3	274.5	279.831
1	24	14	2.1	1.6	5.9648	275.1	274.6	278.965
1	24	15	2.7	1.8	5.54335	275.7	274.8	278.543
1	24	16	3.5	2.1	7.83466	276.5	275.1	280.835
1	24	17	3.3	2.4	5.63983	276.3	275.4	278.64
1	24	18	3.2	2.7	5.741	276.2	275.7	278.741
1	24	19	3.3	2.8	5.95417	276.3	275.8	278.954
1	24	20	3.6	2.9	5.09316	276.6	275.9	278.093
1	24	21	3.5	3	5.98151	276.5	276	278.982
1	24	22	3.4	3	5.66682	276.4	276	278.667
1	24	23	3.6	3.1	4.46718	276.6	276.1	277.467
1	25	0	3.6	3.1	6.62369	276.6	276.1	279.624
1	25	1	3.7	3.2	7.91857	276.7	276.2	280.919
1	25	2	3.8	3.2	6.02219	276.8	276.2	279.022
1	25	3	3.8	3.3	6.61662	276.8	276.3	279.617
1	25	4	4	3.4	6.00038	277	276.4	279
1	25	5	4.4	3.6	4.56319	277.4	276.6	277.563
1	25	6	4.3	3.6	7.12732	277.3	276.6	280.127
1	25	7	4.1	3.7	6.42154	277.1	276.7	279.422
1	25	8	4.1	3.7	7.02833	277.1	276.7	280.028
1	25	9	3.9	3.7	7.93163	276.9	276.7	280.932
1	25	10	4.2	3.7	7.69736	277.2	276.7	280.697
1	25	11	4.2	3.8	7.05781	277.2	276.8	280.058
1	25	12	4.8	3.9	6.89461	277.8	276.9	279.895
1	25	13	4.6	4	5.08814	277.6	277	278.088
1	25	14	6.8	4.4	7.10423	279.8	277.4	280.104
1	25	15	7.9	5.7	7.42545	280.9	278.7	280.425
1	25	16	5.8	5.1	6.72547	278.8	278.1	279.725
1	25	17	4.9	4.2	7.08684	277.9	277.2	280.087
1	25	18	4.6	3.7	6.02993	277.6	276.7	279.03
1	25	19	3.7	3.5	6.96772	276.7	276.5	279.968
1	25	20	2	2.7	6.10632	275	275.7	279.106
1	25	21	1.3	2	6.97881	274.3	275	279.979
1	25	22	1.7	1.5	4.1508	274.7	274.5	277.151
1	25	23	1.7	1.4	7.99421	274.7	274.4	280.994
1	26	0	1.3	1.6	6.69172	274.3	274.6	279.692
1	26	1	1.5	1.7	5.657	274.5	274.7	278.657
1	26	2	1.5	1.7	5.36888	274.5	274.7	278.369
1	26	3	1.6	1.9	5.34514	274.6	274.9	278.345
1	26	4	1.5	1.8	4.73142	274.5	274.8	277.731
1	26	5	1.3	1.8	7.4668	274.3	274.8	280.467
1	26	6	1.3	1.7	6.62909	274.3	274.7	279.629
1	26	7	1	1.7	6.95001	274	274.7	279.95
1	26	8	0.7	1.5	7.57828	273.7	274.5	280.578
1	26	9	0.6	1.3	6.52986	273.6	274.3	279.53
1	26	10	0.6	1.3	4.62353	273.6	274.3	277.624
1	26	11	0.6	1.2	4.2122	273.6	274.2	277.212
1	26	12	0.3	1	4.83601	273.3	274	277.836
1	26	13	-0.2	0.9	7.85314	272.8	273.9	280.853
1	26	14	-0.2	0.7	6.8543	272.8	273.7	279.854
1	26	15	0	0.5	4.4956	273	273.5	277.496
1	26	16	-0.1	0.6	7.80607	272.9	273.6	280.806
1	26	17	-0.1	0.6	4.19834	272.9	273.6	277.198
1	26	18	-0.2	0.7	5.79176	272.8	273.7	278.792
1	26	19	-0.3	0.6	5.12647	272.7	273.6	278.126
1	26	20	-0.3	0.5	7.2935	272.7	273.5	280.294
1	26	21	-0.4	0.3	6.12897	272.6	273.3	279.129
1	26	22	-0.6	0.3	4.50095	272.4	273.3	277.501
1	26	23	-0.7	0.1	5.26641	272.3	273.1	278.266
1	27	0	-0.8	0	6.81505	272.2	273	279.815
1	27	1	-0.8	0	7.64569	272.2	273	280.646
1	27	2	-0.8	0	4.3052	272.2	273	277.305
1	27	3	-0.6	0	6.09516	272.4	273	279.095
1	27	4	-0.5	0	4.44904	272.5	273	277.449
1	27	5	-0.2	0	6.73211	272.8	273	279.732
1	27	6	-0.7	0	7.4014	272.3	273	280.401
1	27	7	-1.3	0.1	7.16252	271.7	273.1	280.163
1	27	8	-1.5	0.1	5.35531	271.5	273.1	278.355
1	27	9	-2	0.1	6.08828	271	273.1	279.088
1	27	10	-2.2	0.1	7.89815	270.8	273.1	280.898
1	27	11	-2.5	0.1	4.74363	270.5	273.1	277.744
1	27	12	-2.9	0.1	4.84651	270.1	273.1	277.847
1	27	13	-3.3	0.1	5.86258	269.7	273.1	278.863
1	27	14	-3.7	0.1	7.29896	269.3	273.1	280.299
1	27	15	-3.5	0.1	6.08074	269.5	273.1	279.081
1	27	16	-3.7	0.1	5.9446	269.3	273.1	278.945
1	27	17	-3.7	0.1	7.41629	269.3	273.1	280.416
1	27	18	-3.6	0.1	6.27519	269.4	273.1	279.275
1	27	19	-4	0.1	5.99115	269	273.1	278.991
1	27	20	-3.7	0.1	4.2341	269.3	273.1	277.234
1	27	21	-3.7	0.1	5.06723	269.3	273.1	278.067
1	27	22	-4	0.1	5.5117	269	273.1	278.512
1	27	23	-3.6	0.1	4.50998	269.4	273.1	277.51
1	28	0	-2.2	0.1	4.20222	270.8	273.1	277.202
1	28	1	-1.8	0.1	4.20222	271.2	273.1	277.202
1	28	2	-1.8	0.1	4.20222	271.2	273.1	277.202
1	28	3	-2	0.1	7.53748	271	273.1	280.537
1	28	4	-1.9	0.1	4.75646	271.1	273.1	277.756
1	28	5	-2.3	0.1	4.80138	270.7	273.1	277.801
1	28	6	-2.8	0.1	7.41955	270.2	273.1	280.42
1	28	7	-2.5	0.1	4.23261	270.5	273.1	277.233
1	28	8	-2.5	0.1	5.35523	270.5	273.1	278.355
1	28	9	-2.2	0.1	7.63889	270.8	273.1	280.639
1	28	10	-2.5	0.1	5.74938	270.5	273.1	278.749
1	28	11	-2.9	0.1	5.08213	270.1	273.1	278.082
1	28	12	-3.4	0.1	4.18022	269.6	273.1	277.18
1	28	13	-5	0.1	6.17004	268	273.1	279.17
1	28	14	-6.1	0.1	4.78039	266.9	273.1	277.78
1	28	15	-6.4	0.1	6.19389	266.6	273.1	279.194
1	28	16	-6.8	0.1	4.72182	266.2	273.1	277.722
1	28	17	-7.3	0.1	6.89743	265.7	273.1	279.897
1	28	18	-8.2	0.1	4.42137	264.8	273.1	277.421
1	28	19	-6.9	0.1	5.40515	266.1	273.1	278.405
1	28	20	-7	0.1	4.53619	266	273.1	277.536
1	28	21	-7.9	0.1	5.9118	265.1	273.1	278.912
1	28	22	-8.4	0.1	5.98544	264.6	273.1	278.985
1	28	23	-8.6	0.1	5.14496	264.4	273.1	278.145
1	29	0	-9.1	0.1	6.60666	263.9	273.1	279.607
1	29	1	-9.2	0.1	6.29138	263.8	273.1	279.291
1	29	2	-9.3	0.1	6.26481	263.7	273.1	279.265
1	29	3	-9.7	0.1	7.413	263.3	273.1	280.413
1	29	4	-10.4	0.1	7.11503	262.6	273.1	280.115
1	29	5	-10.4	0.1	5.15292	262.6	273.1	278.153
1	29	6	-10.4	0.1	6.77694	262.6	273.1	279.777
1	29	7	-10.1	0.1	6.75214	262.9	273.1	279.752
1	29	8	-11	0.1	6.20721	262	273.1	279.207
1	29	9	-10.9	0.1	5.70038	262.1	273.1	278.7
1	29	10	-11.1	0.1	5.94785	261.9	273.1	278.948
1	29	11	-11	0.1	6.23904	262	273.1	279.239
1	29	12	-10.7	0.1	6.115	262.3	273.1	279.115
1	29	13	-10.1	0.1	7.76814	262.9	273.1	280.768
1	29	14	-9.7	0.1	5.1178	263.3	273.1	278.118
1	29	15	-8.5	0.1	7.38773	264.5	273.1	280.388
1	29	16	-8.8	0.1	5.35908	264.2	273.1	278.359
1	29	17	-9.2	0.1	7.34976	263.8	273.1	280.35
1	29	18	-8	0.1	5.03409	265	273.1	278.034
1	29	19	-8.4	0.1	5.48282	264.6	273.1	278.483
1	29	20	-7.5	0.1	5.64442	265.5	273.1	278.644
1	29	21	-8.3	0.1	4.95215	264.7	273.1	277.952
1	29	22	-9.7	0.1	4.3141	263.3	273.1	277.314
1	29	23	-10.4	0.1	6.01509	262.6	273.1	279.015
1	30	0	-10.9	0.1	6.63024	262.1	273.1	279.63
1	30	1	-11.3	0.1	5.91497	261.7	273.1	278.915
1	30	2	-11.7	0.1	7.81511	261.3	273.1	280.815
1	30	3	-11.8	0.1	4.9221	261.2	273.1	277.922
1	30	4	-12.3	0.1	7.47511	260.7	273.1	280.475
1	30	5	-12.9	0.1	6.05072	260.1	273.1	279.051
1	30	6	-13.5	0.1	4.83354	259.5	273.1	277.834
1	30	7	-14	0.1	5.93074	259	273.1	278.931
1	30	8	-14.5	0.1	4.40617	258.5	273.1	277.406
1	30	9	-14.8	0.1	5.50378	258.2	273.1	278.504
1	30	10	-14.9	0.1	7.07979	258.1	273.1	280.08
1	30	11	-15	0.1	6.46567	258	273.1	279.466
1	30	12	-15.2	0.1	4.66055	257.8	273.1	277.661
1	30	13	-15.1	0.1	5.73972	257.9	273.1	278.74
1	30	14	-13.6	0.1	7.54097	259.4	273.1	280.541
1	30	15	-10.5	0.1	4.91343	262.5	273.1	277.913
1	30	16	-10	0.1	4.59022	263	273.1	277.59
1	30	17	-8.5	0.1	4.21181	264.5	273.1	277.212
1	30	18	-8.3	0.1	4.45602	264.7	273.1	277.456
1	30	19	-7.4	0.1	4.74543	265.6	273.1	277.745
1	30	20	-6.8	0.1	7.96347	266.2	273.1	280.963
1	30	21	-7.2	0.1	7.56048	265.8	273.1	280.56
1	30	22	-9.3	0.1	6.83824	263.7	273.1	279.838
1	30	23	-9.5	0.1	7.3173	263.5	273.1	280.317
1	31	0	-9.7	0.1	5.70298	263.3	273.1	278.703
1	31	1	-9.7	0.1	4.40782	263.3	273.1	277.408
1	31	2	-9.7	0.1	4.50128	263.3	273.1	277.501
1	31	3	-9.5	0.1	7.20161	263.5	273.1	280.202
1	31	4	-9.6	0.1	5.67508	263.4	273.1	278.675
1	31	5	-10.1	0.1	6.58199	262.9	273.1	279.582
1	31	6	-10	0.1	6.55289	263	273.1	279.553
1	31	7	-9.6	0.1	7.28366	263.4	273.1	280.284
1	31	8	-9.6	0.1	7.32785	263.4	273.1	280.328
1	31	9	-8.7	0.1	4.94074	264.3	273.1	277.941
1	31	10	-8.1	0.1	6.49998	264.9	273.1	279.5
1	31	11	-8	0.1	4.602	265	273.1	277.602
1	31	12	-8	0.1	4.2213	265	273.1	277.221
1	31	13	-8.3	0.1	7.61661	264.7	273.1	280.617
1	31	14	-7.7	0.1	5.60242	265.3	273.1	278.602
1	31	15	-6.5	0.1	7.25583	266.5	273.1	280.256
1	31	16	-5	0.1	7.34218	268	273.1	280.342
1	31	17	-4.5	0.1	4.66179	268.5	273.1	277.662
1	31	18	-4.2	0.1	4.78086	268.8	273.1	277.781
1	31	19	-4.1	0.1	6.97614	268.9	273.1	279.976
1	31	20	-4	0.1	5.74257	269	273.1	278.743
1	31	21	-4.3	0.1	4.55145	268.7	273.1	277.551
1	31	22	-4.3	0.1	6.58098	268.7	273.1	279.581
1	31	23	-4.1	0.1	7.17118	268.9	273.1	280.171
2	1	0	-4.2	0.1	5.71634	268.8	273.1	278.716
2	1	1	-4.3	0.1	7.74868	268.7	273.1	280.749
2	1	2	-4.1	0.1	6.40722	268.9	273.1	279.407
2	1	3	-4.5	0.1	4.17769	268.5	273.1	277.178
2	1	4	-4.8	0.1	5.74077	268.2	273.1	278.741
2	1	5	-4.4	0.1	7.5888	268.6	273.1	280.589
2	1	6	-4.7	0.1	5.93866	268.3	273.1	278.939
2	1	7	-5.4	0.1	6.39339	267.6	273.1	279.393
2	1	8	-5.9	0.1	6.9325	267.1	273.1	279.932
2	1	9	-5.9	0.1	4.26602	267.1	273.1	277.266
2	1	10	-6.1	0.1	6.62731	266.9	273.1	279.627
2	1	11	-6.2	0.1	7.18391	266.8	273.1	280.184
2	1	12	-6.6	0.1	5.63826	266.4	273.1	278.638
2	1	13	-5.8	0.1	6.61549	267.2	273.1	279.615
2	1	14	-5.2	0.1	5.10721	267.8	273.1	278.107
2	1	15	-4.5	0.1	6.23974	268.5	273.1	279.24
2	1	16	-4.2	0.1	4.19206	268.8	273.1	277.192
2	1	17	-4	0.1	4.50655	269	273.1	277.507
2	1	18	-3.8	0.1	4.50655	269.2	273.1	277.507
2	1	19	-3.5	0.1	4.46695	269.5	273.1	277.467
2	1	20	-3.6	0.1	6.50626	269.4	273.1	279.506
2	1	21	-3.7	0.1	5.34391	269.3	273.1	278.344
2	1	22	-3.6	0.1	7.66726	269.4	273.1	280.667
2	1	23	-3.5	0.1	6.13808	269.5	273.1	279.138
2	2	0	-3.4	0.1	5.49316	269.6	273.1	278.493
2	2	1	-3.5	0.1	5.45056	269.5	273.1	278.451
2	2	2	-3.8	0.1	5.92542	269.2	273.1	278.925
2	2	3	-4.5	0.1	4.9204	268.5	273.1	277.92
2	2	4	-4.9	0.1	4.49425	268.1	273.1	277.494
2	2	5	-5.3	0.1	7.94985	267.7	273.1	280.95
2	2	6	-5.8	0.1	5.15015	267.2	273.1	278.15
2	2	7	-6	0.1	6.83681	267	273.1	279.837
2	2	8	-5.9	0.1	7.05104	267.1	273.1	280.051
2	2	9	-6	0.1	5.4729	267	273.1	278.473
2	2	10	-6.1	0.1	4.86866	266.9	273.1	277.869
2	2	11	-6	0.1	7.14314	267	273.1	280.143
2	2	12	-5.3	0.1	7.74892	267.7	273.1	280.749
2	2	13	-4.7	0.1	6.70461	268.3	273.1	279.705
2	2	14	-2.8	0.1	4.7927	270.2	273.1	277.793
2	2	15	-1.9	0.1	6.94111	271.1	273.1	279.941
2	2	16	-0.7	0.1	7.6794	272.3	273.1	280.679
2	2	17	-1.1	0.1	5.35479	271.9	273.1	278.355
2	2	18	-1	0.1	4.97375	272	273.1	277.974
2	2	19	-0.8	0.1	4.97375	272.2	273.1	277.974
2	2	20	-0.7	0.1	4.29979	272.3	273.1	277.3
2	2	21	-1.2	0.1	4.29979	271.8	273.1	277.3
2	2	22	-1.6	0.1	4.06322	271.4	273.1	277.063
2	2	23	-2.1	0.1	6.21366	270.9	273.1	279.214
2	3	0	-2.7	0.1	5.8909	270.3	273.1	278.891
2	3	1	-2.8	0.1	7.79541	270.2	273.1	280.795
2	3	2	-3.1	0.1	7.1525	269.9	273.1	280.153
2	3	3	-3.2	0.1	7.35563	269.8	273.1	280.356
2	3	4	-3.2	0.1	7.87587	269.8	273.1	280.876
2	3	5	-2.8	0.1	7.42771	270.2	273.1	280.428
2	3	6	-2.7	0.1	6.47058	270.3	273.1	279.471
2	3	7	-2.8	0.1	4.47355	270.2	273.1	277.474
2	3	8	-3.4	0.1	4.37295	269.6	273.1	277.373
2	3	9	-3.6	0.1	7.62609	269.4	273.1	280.626
2	3	10	-3.3	0.1	5.64287	269.7	273.1	278.643
2	3	11	-3.3	0.1	4.82994	269.7	273.1	277.83
2	3	12	-3.5	0.1	6.74049	269.5	273.1	279.74
2	3	13	-2.9	0.1	5.43442	270.1	273.1	278.434
2	3	14	-2.4	0.1	5.24015	270.6	273.1	278.24
2	3	15	-1.5	0.1	5.93707	271.5	273.1	278.937
2	3	16	-0.7	0.1	5.28568	272.3	273.1	278.286
2	3	17	0	0.1	4.64623	273	273.1	277.646
2	3	18	0.4	0.1	7.94856	273.4	273.1	280.949
2	3	19	0.7	0.1	5.66913	273.7	273.1	278.669
2	3	20	1.3	0	7.01897	274.3	273	280.019
2	3	21	0.5	0.1	7.12425	273.5	273.1	280.124
2	3	22	-0.2	0.1	7.12425	272.8	273.1	280.124
2	3	23	-0.8	0.1	7.12608	272.2	273.1	280.126
2	4	0	-1.4	0.1	4.43233	271.6	273.1	277.432
2	4	1	-1.7	0.1	6.60697	271.3	273.1	279.607
2	4	2	-2.1	0.1	7.0183	270.9	273.1	280.018
2	4	3	-2.7	0.1	5.75447	270.3	273.1	278.754
2	4	4	-3.2	0.1	5.9215	269.8	273.1	278.921
2	4	5	-3.5	0.1	5.79156	269.5	273.1	278.792
2	4	6	-3.8	0.1	5.21947	269.2	273.1	278.219
2	4	7	-4.9	0.1	5.94452	268.1	273.1	278.945
2	4	8	-5.7	0.1	7.11742	267.3	273.1	280.117
2	4	9	-5.6	0.1	6.45354	267.4	273.1	279.454
2	4	10	-5.3	0.1	7.56338	267.7	273.1	280.563
2	4	11	-5	0.1	5.20497	268	273.1	278.205
2	4	12	-5	0.1	5.19532	268	273.1	278.195
2	4	13	-4.2	0.1	6.55472	268.8	273.1	279.555
2	4	14	-1.5	0.1	5.45601	271.5	273.1	278.456
2	4	15	0	0.1	6.97838	273	273.1	279.978
2	4	16	0.3	0.1	6.97838	273.3	273.1	279.978
2	4	17	0.7	0.1	6.04994	273.7	273.1	279.05
2	4	18	0.7	0.1	6.04994	273.7	273.1	279.05
2	4	19	0.9	0.4	7.02581	273.9	273.4	280.026
2	4	20	0.6	0.5	6.27038	273.6	273.5	279.27
2	4	21	0.1	0.3	4.52467	273.1	273.3	277.525
2	4	22	-0.4	0	4.45332	272.6	273	277.453
2	4	23	-0.7	0.1	5.3527	272.3	273.1	278.353
2	5	0	-1.1	0.1	6.61281	271.9	273.1	279.613
2	5	1	-1.5	0.1	5.10116	271.5	273.1	278.101
2	5	2	-2.1	0.1	5.15158	270.9	273.1	278.152
2	5	3	-2.2	0.1	4.64632	270.8	273.1	277.646
2	5	4	-2.8	0.1	7.02037	270.2	273.1	280.02
2	5	5	-3.2	0.1	6.38527	269.8	273.1	279.385
2	5	6	-3	0.1	6.25052	270	273.1	279.251
2	5	7	-2.6	0.1	5.26223	270.4	273.1	278.262
2	5	8	-2.4	0.1	4.964	270.6	273.1	277.964
2	5	9	-1.8	0.1	5.4781	271.2	273.1	278.478
2	5	10	-1.8	0.1	6.6653	271.2	273.1	279.665
2	5	11	-1.6	0.1	7.10175	271.4	273.1	280.102
2	5	12	-1.4	0.1	5.9841	271.6	273.1	278.984
2	5	13	-1.2	0.1	6.42513	271.8	273.1	279.425
2	5	14	0	0.1	4.57094	273	273.1	277.571
2	5	15	0.4	0.1	6.88198	273.4	273.1	279.882
2	5	16	0.8	0.1	6.88198	273.8	273.1	279.882
2	5	17	1.1	0.1	5.13359	274.1	273.1	278.134
2	5	18	0.9	0	7.97069	273.9	273	280.971
2	5	19	0.7	0	7.97069	273.7	273	280.971
2	5	20	0.4	0	7.97069	273.4	273	280.971
2	5	21	0.1	0	6.59345	273.1	273	279.593
2	5	22	0	0	4.03799	273	273	277.038
2	5	23	0	0	4.03799	273	273	277.038
2	6	0	-0.2	0.1	7.55696	272.8	273.1	280.557
2	6	1	-0.4	0.1	6.64641	272.6	273.1	279.646
2	6	2	-1.1	0.1	7.71703	271.9	273.1	280.717
2	6	3	-1.6	0.1	4.10251	271.4	273.1	277.103
2	6	4	-1.8	0.1	6.31483	271.2	273.1	279.315
2	6	5	-2.3	0.1	6.99175	270.7	273.1	279.992
2	6	6	-3.4	0.1	6.30444	269.6	273.1	279.304
2	6	7	-4.5	0.1	4.23517	268.5	273.1	277.235
2	6	8	-5.4	0.1	6.57034	267.6	273.1	279.57
2	6	9	-5.6	0.1	6.71572	267.4	273.1	279.716
2	6	10	-6.3	0.1	5.71694	266.7	273.1	278.717
2	6	11	-7.7	0.1	4.45839	265.3	273.1	277.458
2	6	12	-8	0.1	7.37949	265	273.1	280.379
2	6	13	-8.6	0.1	5.45719	264.4	273.1	278.457
2	6	14	-8.7	0.1	7.97733	264.3	273.1	280.977
2	6	15	-8.3	0.1	4.0643	264.7	273.1	277.064
2	6	16	-7.3	0.1	5.54658	265.7	273.1	278.547
2	6	17	-4.8	0.1	6.58765	268.2	273.1	279.588
2	6	18	-3.7	0.1	5.22789	269.3	273.1	278.228
2	6	19	-2.6	0.1	4.39171	270.4	273.1	277.392
2	6	20	-2	0.1	4.97854	271	273.1	277.979
2	6	21	-2.8	0.1	4.87803	270.2	273.1	277.878
2	6	22	-4.3	0.1	4.87803	268.7	273.1	277.878
2	6	23	-5.5	0.1	6.91777	267.5	273.1	279.918
2	7	0	-6.1	0.1	5.06338	266.9	273.1	278.063
2	7	1	-6.3	0.1	4.20801	266.7	273.1	277.208
2	7	2	-6.4	0.1	5.4787	266.6	273.1	278.479
2	7	3	-6.4	0.1	6.74177	266.6	273.1	279.742
2	7	4	-6.4	0.1	6.77549	266.6	273.1	279.775
2	7	5	-7.1	0.1	7.66491	265.9	273.1	280.665
2	7	6	-7.5	0.1	5.97754	265.5	273.1	278.978
2	7	7	-8	0.1	4.05233	265	273.1	277.052
2	7	8	-8.6	0.1	7.05356	264.4	273.1	280.054
2	7	9	-8.8	0.1	5.00432	264.2	273.1	278.004
2	7	10	-9.1	0.1	7.40332	263.9	273.1	280.403
2	7	11	-9.1	0.1	7.35436	263.9	273.1	280.354
2	7	12	-9	0.1	4.36335	264	273.1	277.363
2	7	13	-7.4	0.1	4.00819	265.6	273.1	277.008
2	7	14	-6.4	0.1	6.09848	266.6	273.1	279.098
2	7	15	-4	0.1	7.8737	269	273.1	280.874
2	7	16	-1	0.1	7.79076	272	273.1	280.791
2	7	17	-1	0.1	7.79076	272	273.1	280.791
2	7	18	1.5	0.1	5.74483	274.5	273.1	278.745
2	7	19	2	0.1	5.35816	275	273.1	278.358
2	7	20	1.9	0.4	4.10246	274.9	273.4	277.102
2	7	21	-0.7	0.4	4.61603	272.3	273.4	277.616
2	7	22	-2.1	0.2	5.64098	270.9	273.2	278.641
2	7	23	-3.3	0.2	5.86046	269.7	273.2	278.86
2	8	0	-4.1	0.2	5.17884	268.9	273.2	278.179
2	8	1	-5.2	0.2	4.5502	267.8	273.2	277.55
2	8	2	-5.9	0.2	7.54246	267.1	273.2	280.542
2	8	3	-6.2	0.2	7.9997	266.8	273.2	281
2	8	4	-6	0.2	5.49698	267	273.2	278.497
2	8	5	-6.4	0.2	6.1387	266.6	273.2	279.139
2	8	6	-6.7	0.2	7.98881	266.3	273.2	280.989
2	8	7	-7.1	0.2	6.58898	265.9	273.2	279.589
2	8	8	-7.3	0.2	7.14894	265.7	273.2	280.149
2	8	9	-6.9	0.2	5.87095	266.1	273.2	278.871
2	8	10	-6.9	0.2	4.36249	266.1	273.2	277.362
2	8	11	-7.3	0.2	7.32734	265.7	273.2	280.327
2	8	12	-7.2	0.2	5.47186	265.8	273.2	278.472
2	8	13	-6.6	0.2	4.58066	266.4	273.2	277.581
2	8	14	-4.6	0.2	5.06297	268.4	273.2	278.063
2	8	15	-2.6	0.2	7.34554	270.4	273.2	280.346
2	8	16	-1.1	0.2	6.19138	271.9	273.2	279.191
2	8	17	-0.1	0.2	6.29548	272.9	273.2	279.295
2	8	18	0.4	0.2	4.40606	273.4	273.2	277.406
2	8	19	0.8	0.2	7.06348	273.8	273.2	280.063
2	8	20	1.1	0.2	6.1153	274.1	273.2	279.115
2	8	21	0.3	0.2	6.1153	273.3	273.2	279.115
2	8	22	-0.5	0.1	4.46361	272.5	273.1	277.464
2	8	23	-1.7	0.1	7.43494	271.3	273.1	280.435
2	9	0	-2.6	0.1	7.32349	270.4	273.1	280.323
2	9	1	-3.5	0.1	4.52514	269.5	273.1	277.525
2	9	2	-4.3	0.1	7.90608	268.7	273.1	280.906
2	9	3	-4.5	0.1	5.87513	268.5	273.1	278.875
2	9	4	-4.6	0.1	5.45175	268.4	273.1	278.452
2	9	5	-4.6	0.1	4.67656	268.4	273.1	277.677
2	9	6	-4.9	0.1	6.12235	268.1	273.1	279.122
2	9	7	-4.5	0.1	4.37221	268.5	273.1	277.372
2	9	8	-4.8	0.1	5.60762	268.2	273.1	278.608
2	9	9	-4.6	0.1	7.79718	268.4	273.1	280.797
2	9	10	-4.2	0.1	4.09857	268.8	273.1	277.099
2	9	11	-4.2	0.1	5.55213	268.8	273.1	278.552
2	9	12	-3.9	0.1	5.52406	269.1	273.1	278.524
2	9	13	-3.2	0.1	5.81344	269.8	273.1	278.813
2	9	14	-3.3	0.1	4.2805	269.7	273.1	277.28
2	9	15	-3.2	0.1	7.24028	269.8	273.1	280.24
2	9	16	-3	0.1	4.21591	270	273.1	277.216
2	9	17	-3.3	0.1	4.41135	269.7	273.1	277.411
2	9	18	-3.3	0.1	7.46877	269.7	273.1	280.469
2	9	19	-3.1	0.1	6.68429	269.9	273.1	279.684
2	9	20	-2.7	0.1	6.04021	270.3	273.1	279.04
2	9	21	-2	0.1	7.7845	271	273.1	280.785
2	9	22	-1.7	0.1	5.27492	271.3	273.1	278.275
2	9	23	-1.4	0.1	7.92351	271.6	273.1	280.924
2	10	0	-1.4	0.1	6.13224	271.6	273.1	279.132
2	10	1	-1.2	0.1	4.15266	271.8	273.1	277.153
2	10	2	-1.2	0.1	7.9951	271.8	273.1	280.995
2	10	3	-0.9	0.1	5.59797	272.1	273.1	278.598
2	10	4	-1.1	0.1	7.06382	271.9	273.1	280.064
2	10	5	-0.8	0.1	4.20274	272.2	273.1	277.203
2	10	6	-0.4	0.1	5.17284	272.6	273.1	278.173
2	10	7	-0.3	0.1	4.4768	272.7	273.1	277.477
2	10	8	-0.7	0.1	4.78613	272.3	273.1	277.786
2	10	9	-1.5	0.1	6.30687	271.5	273.1	279.307
2	10	10	-3.7	0.1	6.9749	269.3	273.1	279.975
2	10	11	-3.5	0.1	7.17204	269.5	273.1	280.172
2	10	12	-3.9	0.1	6.94815	269.1	273.1	279.948
2	10	13	-3.9	0.1	7.88962	269.1	273.1	280.89
2	10	14	-4	0.1	5.28681	269	273.1	278.287
2	10	15	-3.4	0.1	4.75167	269.6	273.1	277.752
2	10	16	-2.7	0.1	6.27942	270.3	273.1	279.279
2	10	17	-1.7	0.1	6.25673	271.3	273.1	279.257
2	10	18	-1.9	0.1	6.32194	271.1	273.1	279.322
2	10	19	-1.7	0.1	7.93879	271.3	273.1	280.939
2	10	20	-1.6	0.1	5.18538	271.4	273.1	278.185
2	10	21	-1	0.1	7.04006	272	273.1	280.04
2	10	22	-1.7	0.1	5.11526	271.3	273.1	278.115
2	10	23	-2.3	0.1	4.47385	270.7	273.1	277.474
2	11	0	-3.3	0.1	4.98151	269.7	273.1	277.982
2	11	1	-4.9	0.1	4.00028	268.1	273.1	277
2	11	2	-5.7	0.1	7.22177	267.3	273.1	280.222
2	11	3	-6.1	0.1	7.03082	266.9	273.1	280.031
2	11	4	-6.5	0.1	5.78346	266.5	273.1	278.783
2	11	5	-6.6	0.1	6.20947	266.4	273.1	279.209
2	11	6	-6.8	0.1	6.01701	266.2	273.1	279.017
2	11	7	-7.1	0.1	5.12833	265.9	273.1	278.128
2	11	8	-7.4	0.1	5.17654	265.6	273.1	278.177
2	11	9	-7.7	0.1	5.78656	265.3	273.1	278.787
2	11	10	-8	0.1	4.84099	265	273.1	277.841
2	11	11	-8.2	0.1	7.07261	264.8	273.1	280.073
2	11	12	-8.1	0.1	5.40352	264.9	273.1	278.404
2	11	13	-7.5	0.1	7.32707	265.5	273.1	280.327
2	11	14	-5.6	0.1	7.8784	267.4	273.1	280.878
2	11	15	-3.9	0.1	4.82954	269.1	273.1	277.83
2	11	16	-3.2	0.1	7.51487	269.8	273.1	280.515
2	11	17	-1.7	0.1	4.45578	271.3	273.1	277.456
2	11	18	-0.4	0.1	6.5748	272.6	273.1	279.575
2	11	19	0.6	0.1	7.35726	273.6	273.1	280.357
2	11	20	0.6	0.1	7.35726	273.6	273.1	280.357
2	11	21	0.5	0.1	6.43607	273.5	273.1	279.436
2	11	22	0.1	0.1	6.43607	273.1	273.1	279.436
2	11	23	-0.8	0.1	6.43607	272.2	273.1	279.436
2	12	0	-1.9	0.1	4.45957	271.1	273.1	277.46
2	12	1	-3.6	0.1	4.45957	269.4	273.1	277.46
2	12	2	-4	0.1	4.46036	269	273.1	277.46
2	12	3	-4.3	0.1	7.93178	268.7	273.1	280.932
2	12	4	-5.1	0.1	6.21601	267.9	273.1	279.216
2	12	5	-5.1	0.1	4.19691	267.9	273.1	277.197
2	12	6	-5.7	0.1	5.37706	267.3	273.1	278.377
2	12	7	-3.6	0.1	6.63684	269.4	273.1	279.637
2	12	8	-3.3	0.1	7.29084	269.7	273.1	280.291
2	12	9	-3	0.1	5.67123	270	273.1	278.671
2	12	10	-2.9	0.1	5.43045	270.1	273.1	278.43
2	12	11	-2.3	0.1	6.78187	270.7	273.1	279.782
2	12	12	-4	0.1	5.25067	269	273.1	278.251
2	12	13	-3.5	0.1	7.29318	269.5	273.1	280.293
2	12	14	-2.5	0.1	5.305	270.5	273.1	278.305
2	12	15	-1.3	0.1	6.09465	271.7	273.1	279.095
2	12	16	-1.1	0.1	4.32728	271.9	273.1	277.327
2	12	17	-0.6	0.1	4.41019	272.4	273.1	277.41
2	12	18	-0.8	0.1	7.07757	272.2	273.1	280.078
2	12	19	-0.2	0.1	7.32828	272.8	273.1	280.328
2	12	20	-0.6	0.1	7.06276	272.4	273.1	280.063
2	12	21	-0.7	0.1	6.39177	272.3	273.1	279.392
2	12	22	-0.9	0.1	7.44524	272.1	273.1	280.445
2	12	23	-1.5	0.1	7.15927	271.5	273.1	280.159
2	13	0	-1.7	0.1	5.93483	271.3	273.1	278.935
2	13	1	-2.1	0.1	7.58628	270.9	273.1	280.586
2	13	2	-2.4	0.1	5.32532	270.6	273.1	278.325
2	13	3	-2.7	0.1	6.50303	270.3	273.1	279.503
2	13	4	-3	0.1	5.04819	270	273.1	278.048
2	13	5	-3.3	0.1	6.5987	269.7	273.1	279.599
2	13	6	-3.7	0.1	4.83488	269.3	273.1	277.835
2	13	7	-4.3	0.1	4.94404	268.7	273.1	277.944
2	13	8	-4.1	0.1	5.12104	268.9	273.1	278.121
2	13	9	-4.3	0.1	4.67089	268.7	273.1	277.671
2	13	10	-4.4	0.1	6.92058	268.6	273.1	279.921
2	13	11	-4.2	0.1	5.07371	268.8	273.1	278.074
2	13	12	-4.2	0.1	7.49024	268.8	273.1	280.49
2	13	13	-3.8	0.1	5.68585	269.2	273.1	278.686
2	13	14	-3.5	0.1	5.65828	269.5	273.1	278.658
2	13	15	-2.1	0.1	7.49826	270.9	273.1	280.498
2	13	16	-2.1	0.1	7.56391	270.9	273.1	280.564
2	13	17	-2.3	0.1	4.05323	270.7	273.1	277.053
2	13	18	-1.8	0.1	5.30721	271.2	273.1	278.307
2	13	19	-1.5	0.1	5.30721	271.5	273.1	278.307
2	13	20	-0.7	0.1	6.83582	272.3	273.1	279.836
2	13	21	-1.2	0.1	4.00717	271.8	273.1	277.007
2	13	22	-1.5	0.1	4.88724	271.5	273.1	277.887
2	13	23	-1.6	0.1	4.43852	271.4	273.1	277.439
2	14	0	-1.7	0.1	6.23373	271.3	273.1	279.234
2	14	1	-2	0.1	6.98621	271	273.1	279.986
2	14	2	-2.5	0.1	5.01655	270.5	273.1	278.017
2	14	3	-2.5	0.1	6.7871	270.5	273.1	279.787
2	14	4	-2.1	0.1	5.61349	270.9	273.1	278.613
2	14	5	-2	0.1	4.54152	271	273.1	277.542
2	14	6	-1.7	0.1	7.13141	271.3	273.1	280.131
2	14	7	-1.3	0.1	7.41714	271.7	273.1	280.417
2	14	8	-1	0.1	7.96451	272	273.1	280.965
2	14	9	-0.9	0.1	6.60098	272.1	273.1	279.601
2	14	10	-0.7	0.1	6.49506	272.3	273.1	279.495
2	14	11	-0.2	0.1	4.55636	272.8	273.1	277.556
2	14	12	-0.2	0.1	5.68557	272.8	273.1	278.686
2	14	13	-0.2	0.1	5.68557	272.8	273.1	278.686
2	14	14	-0.4	0.1	4.54792	272.6	273.1	277.548
2	14	15	-0.6	0.1	7.44887	272.4	273.1	280.449
2	14	16	-0.6	0.1	5.11252	272.4	273.1	278.113
2	14	17	-0.8	0.1	7.2945	272.2	273.1	280.295
2	14	18	-1.1	0.1	7.52352	271.9	273.1	280.524
2	14	19	-1	0.1	7.11743	272	273.1	280.117
2	14	20	-0.3	0.1	4.73969	272.7	273.1	277.74
2	14	21	-0.2	0.1	7.81413	272.8	273.1	280.814
2	14	22	-0.4	0.1	7.61511	272.6	273.1	280.615
2	14	23	-0.6	0.1	7.9783	272.4	273.1	280.978
2	15	0	-0.8	0.1	7.27117	272.2	273.1	280.271
2	15	1	-1	0.1	5.56511	272	273.1	278.565
2	15	2	-1	0.1	5.56511	272	273.1	278.565
2	15	3	-1	0.1	5.59801	272	273.1	278.598
2	15	4	-0.9	0.1	4.66276	272.1	273.1	277.663
2	15	5	-1.3	0.1	5.8665	271.7	273.1	278.866
2	15	6	-1.1	0.1	7.66892	271.9	273.1	280.669
2	15	7	-1.3	0.1	6.9943	271.7	273.1	279.994
2	15	8	-1.3	0.1	4.11367	271.7	273.1	277.114
2	15	9	-1.3	0.1	6.73315	271.7	273.1	279.733
2	15	10	-1.4	0.1	5.80124	271.6	273.1	278.801
2	15	11	-1.3	0.1	4.3587	271.7	273.1	277.359
2	15	12	-1.1	0.1	4.91741	271.9	273.1	277.917
2	15	13	-1.3	0.1	7.649	271.7	273.1	280.649
2	15	14	-1.2	0.1	7.14926	271.8	273.1	280.149
2	15	15	-1.2	0.1	7.14926	271.8	273.1	280.149
2	15	16	-0.9	0.1	6.57346	272.1	273.1	279.573
2	15	17	-0.9	0.1	7.11336	272.1	273.1	280.113
2	15	18	-0.8	0.1	6.14781	272.2	273.1	279.148
2	15	19	-0.5	0.1	7.17595	272.5	273.1	280.176
2	15	20	-0.5	0.1	7.94454	272.5	273.1	280.945
2	15	21	-0.6	0.1	4.93279	272.4	273.1	277.933
2	15	22	-1.1	0.1	7.17581	271.9	273.1	280.176
2	15	23	-1.1	0.1	7.17581	271.9	273.1	280.176
2	16	0	-1.4	0.1	4.74926	271.6	273.1	277.749
2	16	1	-1.7	0.1	7.1514	271.3	273.1	280.151
2	16	2	-2	0.1	4.92268	271	273.1	277.923
2	16	3	-2.3	0.1	4.39426	270.7	273.1	277.394
2	16	4	-2.6	0.1	6.94018	270.4	273.1	279.94
2	16	5	-2.9	0.1	5.12447	270.1	273.1	278.124
2	16	6	-2.7	0.1	5.99446	270.3	273.1	278.994
2	16	7	-2.8	0.1	5.14987	270.2	273.1	278.15
2	16	8	-3	0.1	7.06848	270	273.1	280.068
2	16	9	-3.2	0.1	5.4706	269.8	273.1	278.471
2	16	10	-3.1	0.1	6.76444	269.9	273.1	279.764
2	16	11	-3.2	0.1	4.06797	269.8	273.1	277.068
2	16	12	-3.2	0.1	7.13705	269.8	273.1	280.137
2	16	13	-2.7	0.1	5.32468	270.3	273.1	278.325
2	16	14	-2	0.1	5.94931	271	273.1	278.949
2	16	15	-1.1	0.1	5.62271	271.9	273.1	278.623
2	16	16	-0.7	0.1	4.48076	272.3	273.1	277.481
2	16	17	-0.5	0.1	7.13966	272.5	273.1	280.14
2	16	18	0	0.1	5.98914	273	273.1	278.989
2	16	19	0.2	0	7.28818	273.2	273	280.288
2	16	20	0.4	0	7.28818	273.4	273	280.288
2	16	21	0	0	5.85537	273	273	278.855
2	16	22	-0.2	0.1	7.76012	272.8	273.1	280.76
2	16	23	-0.3	0.1	6.21484	272.7	273.1	279.215
2	17	0	-0.3	0.1	4.40329	272.7	273.1	277.403
2	17	1	-0.6	0.1	6.43503	272.4	273.1	279.435
2	17	2	-0.9	0.1	4.13838	272.1	273.1	277.138
2	17	3	-1	0.1	7.46423	272	273.1	280.464
2	17	4	-1.4	0.1	7.37534	271.6	273.1	280.375
2	17	5	-1.8	0.1	5.88672	271.2	273.1	278.887
2	17	6	-1.9	0.1	4.61237	271.1	273.1	277.612
2	17	7	-1.9	0.1	7.49404	271.1	273.1	280.494
2	17	8	-1.9	0.1	4.83392	271.1	273.1	277.834
2	17	9	-2	0.1	6.99079	271	273.1	279.991
2	17	10	-2	0.1	6.99079	271	273.1	279.991
2	17	11	-1.9	0.1	5.21399	271.1	273.1	278.214
2	17	12	-0.6	0.1	6.31662	272.4	273.1	279.317
2	17	13	-0.6	0.1	6.31662	272.4	273.1	279.317
2	17	14	-0.6	0.1	6.31662	272.4	273.1	279.317
2	17	15	0.2	0.1	6.25566	273.2	273.1	279.256
2	17	16	1	0	4.33041	274	273	277.33
2	17	17	1.6	0.4	5.20894	274.6	273.4	278.209
2	17	18	2	0.5	6.36991	275	273.5	279.37
2	17	19	1.5	0.4	6.36991	274.5	273.4	279.37
2	17	20	0.9	0.3	6.63763	273.9	273.3	279.638
2	17	21	1.1	0.2	4.63719	274.1	273.2	277.637
2	17	22	1.3	0	4.63719	274.3	273	277.637
2	17	23	0.4	0	7.06121	273.4	273	280.061
2	18	0	0.2	0.1	5.52846	273.2	273.1	278.528
2	18	1	0.1	0.1	5.54401	273.1	273.1	278.544
2	18	2	0.2	0.1	5.16929	273.2	273.1	278.169
2	18	3	0.7	0	7.74271	273.7	273	280.743
2	18	4	1.2	0.1	4.23565	274.2	273.1	277.236
2	18	5	1.7	0.3	6.52412	274.7	273.3	279.524
2	18	6	2	0.4	5.06187	275	273.4	278.062
2	18	7	2	0.6	7.4823	275	273.6	280.482
2	18	8	1.6	0.6	7.62338	274.6	273.6	280.623
2	18	9	0.9	0.5	5.42207	273.9	273.5	278.422
2	18	10	0	0.2	4.99428	273	273.2	277.994
2	18	11	-0.4	0	5.42162	272.6	273	278.422
2	18	12	-0.8	0	5.42162	272.2	273	278.422
2	18	13	-1.1	0	5.00961	271.9	273	278.01
2	18	14	-0.8	0	6.9469	272.2	273	279.947
2	18	15	0	0	5.30401	273	273	278.304
2	18	16	0.6	0	4.56438	273.6	273	277.564
2	18	17	1.2	0.3	6.22085	274.2	273.3	279.221
2	18	18	2	0.7	7.01747	275	273.7	280.017
2	18	19	2.1	1.1	4.92035	275.1	274.1	277.92
2	18	20	1.9	1.2	6.35281	274.9	274.2	279.353
2	18	21	1.5	1.1	5.36293	274.5	274.1	278.363
2	18	22	1.3	1	6.57003	274.3	274	279.57
2	18	23	1.2	0.9	4.9493	274.2	273.9	277.949
2	19	0	1	0.8	7.68437	274	273.8	280.684
2	19	1	0.8	0.7	7.68437	273.8	273.7	280.684
2	19	2	0.8	0.6	7.68437	273.8	273.6	280.684
2	19	3	1.3	0.7	6.85596	274.3	273.7	279.856
2	19	4	1.8	0.9	4.29533	274.8	273.9	277.295
2	19	5	2.1	1.1	6.53052	275.1	274.1	279.531
2	19	6	2.1	1.2	4.93145	275.1	274.2	277.931
2	19	7	2.1	1.3	6.34004	275.1	274.3	279.34
2	19	8	2.2	1.4	5.62005	275.2	274.4	278.62
2	19	9	2.1	1.4	7.40671	275.1	274.4	280.407
2	19	10	1.6	1.4	5.53181	274.6	274.4	278.532
2	19	11	1.6	1.4	5.53181	274.6	274.4	278.532
2	19	12	1.6	1.4	5.53181	274.6	274.4	278.532
2	19	13	1.5	1.1	6.11729	274.5	274.1	279.117
2	19	14	1.6	1.2	7.1793	274.6	274.2	280.179
2	19	15	2.1	1.5	5.53573	275.1	274.5	278.536
2	19	16	2.5	1.8	4.68586	275.5	274.8	277.686
2	19	17	2.8	2	6.46235	275.8	275	279.462
2	19	18	3.3	2.5	6.58947	276.3	275.5	279.589
2	19	19	3	2.9	7.20796	276	275.9	280.208
2	19	20	2.8	2.8	5.69811	275.8	275.8	278.698
2	19	21	2.2	2.6	6.18909	275.2	275.6	279.189
2	19	22	1.6	2.2	5.50029	274.6	275.2	278.5
2	19	23	1.3	1.9	5.50356	274.3	274.9	278.504
2	20	0	0.9	1.6	6.2584	273.9	274.6	279.258
2	20	1	0.5	1.3	6.67762	273.5	274.3	279.678
2	20	2	0	1	7.4796	273	274	280.48
2	20	3	-0.5	0.6	7.09136	272.5	273.6	280.091
2	20	4	-1	0.3	5.37164	272	273.3	278.372
2	20	5	-1.2	0.1	4.60452	271.8	273.1	277.605
2	20	6	-1.6	0	4.10197	271.4	273	277.102
2	20	7	-1.8	0	7.41958	271.2	273	280.42
2	20	8	-1.2	0	6.64447	271.8	273	279.644
2	20	9	-1.4	0.1	7.04817	271.6	273.1	280.048
2	20	10	-1.6	0.1	5.12501	271.4	273.1	278.125
2	20	11	-1.2	0.1	6.59628	271.8	273.1	279.596
2	20	12	-1.7	0.1	6.94969	271.3	273.1	279.95
2	20	13	-1.6	0.1	5.08155	271.4	273.1	278.082
2	20	14	-0.7	0.1	5.67021	272.3	273.1	278.67
2	20	15	0.1	0.1	6.03608	273.1	273.1	279.036
2	20	16	1	0.2	4.37838	274	273.2	277.378
2	20	17	1.8	0.8	6.18663	274.8	273.8	279.187
2	20	18	2.2	1.3	4.07273	275.2	274.3	277.073
2	20	19	2.3	1.6	4.07273	275.3	274.6	277.073
2	20	20	2.5	2	5.04789	275.5	275	278.048
2	20	21	2.9	2.1	6.3875	275.9	275.1	279.388
2	20	22	2.5	2.1	6.98868	275.5	275.1	279.989
2	20	23	2.1	1.9	4.12731	275.1	274.9	277.127
2	21	0	1.9	1.8	4.95933	274.9	274.8	277.959
2	21	1	1.5	1.5	6.32295	274.5	274.5	279.323
2	21	2	0.8	1.3	7.79528	273.8	274.3	280.795
2	21	3	0.4	1	7.65767	273.4	274	280.658
2	21	4	0	0.6	7.87323	273	273.6	280.873
2	21	5	-0.5	0.3	5.69573	272.5	273.3	278.696
2	21	6	-1	0.1	5.77895	272	273.1	278.779
2	21	7	-1.4	0.1	4.12915	271.6	273.1	277.129
2	21	8	-1.7	0.1	7.31024	271.3	273.1	280.31
2	21	9	-2.2	0.1	5.09975	270.8	273.1	278.1
2	21	10	-2.5	0.1	5.60725	270.5	273.1	278.607
2	21	11	-2.7	0.1	6.88332	270.3	273.1	279.883
2	21	12	-2.2	0.1	4.58074	270.8	273.1	277.581
2	21	13	-1.2	0.1	7.95612	271.8	273.1	280.956
2	21	14	-0.8	0.1	7.24332	272.2	273.1	280.243
2	21	15	0.8	0.1	4.80395	273.8	273.1	277.804
2	21	16	3	1.1	4.16987	276	274.1	277.17
2	21	17	5.5	2.3	4.63651	278.5	275.3	277.637
2	21	18	7.1	3.5	6.6661	280.1	276.5	279.666
2	21	19	7.2	4.5	4.37823	280.2	277.5	277.378
2	21	20	7.9	5.3	7.09485	280.9	278.3	280.095
2	21	21	7.4	5.7	4.79556	280.4	278.7	277.796
2	21	22	4.7	5.7	5.43239	277.7	278.7	278.432
2	21	23	2.7	5.2	5.69327	275.7	278.2	278.693
2	22	0	1.5	4.6	4.42574	274.5	277.6	277.426
2	22	1	1.8	4.1	4.68803	274.8	277.1	277.688
2	22	2	1.1	3.6	5.38108	274.1	276.6	278.381
2	22	3	0.5	3.1	6.49085	273.5	276.1	279.491
2	22	4	-0.3	2.6	5.63731	272.7	275.6	278.637
2	22	5	-1	2.2	7.4773	272	275.2	280.477
2	22	6	-1.6	1.8	4.04484	271.4	274.8	277.045
2	22	7	-1.7	1.4	6.59269	271.3	274.4	279.593
2	22	8	-1.8	1.1	7.31506	271.2	274.1	280.315
2	22	9	-1.6	0.9	4.84211	271.4	273.9	277.842
2	22	10	-1.3	0.8	5.66791	271.7	273.8	278.668
2	22	11	0.3	0.8	6.09047	273.3	273.8	279.09
2	22	12	0.3	0.8	4.37264	273.3	273.8	277.373
2	22	13	0.6	0.9	4.64462	273.6	273.9	277.645
2	22	14	0.6	1	5.2678	273.6	274	278.268
2	22	15	0.7	1	5.08272	273.7	274	278.083
2	22	16	0.8	1.1	7.19519	273.8	274.1	280.195
2	22	17	-0.2	1	4.02406	272.8	274	277.024
2	22	18	-0.5	0.7	6.25486	272.5	273.7	279.255
2	22	19	-0.3	0.6	7.03098	272.7	273.6	280.031
2	22	20	-0.2	0.6	4.27293	272.8	273.6	277.273
2	22	21	-0.1	0.6	5.25916	272.9	273.6	278.259
2	22	22	0	0.6	4.46661	273	273.6	277.467
2	22	23	0	0.6	5.02243	273	273.6	278.022
2	23	0	0	0.6	7.43004	273	273.6	280.43
2	23	1	0	0.6	5.6259	273	273.6	278.626
2	23	2	0.1	0.6	4.96803	273.1	273.6	277.968
2	23	3	0.1	0.7	6.31513	273.1	273.7	279.315
2	23	4	0.2	0.7	5.89215	273.2	273.7	278.892
2	23	5	0.3	0.7	6.67929	273.3	273.7	279.679
2	23	6	0.3	0.7	5.6768	273.3	273.7	278.677
2	23	7	0.5	0.7	5.16677	273.5	273.7	278.167
2	23	8	0.7	0.7	7.89219	273.7	273.7	280.892
2	23	9	0.8	0.7	5.51266	273.8	273.7	278.513
2	23	10	1	0.8	4.06611	274	273.8	277.066
2	23	11	1	0.8	4.28681	274	273.8	277.287
2	23	12	1.1	0.8	7.1214	274.1	273.8	280.121
2	23	13	0.8	0.7	4.49036	273.8	273.7	277.49
2	23	14	0.7	0.6	7.86519	273.7	273.6	280.865
2	23	15	0.5	0.5	4.47785	273.5	273.5	277.478
2	23	16	0.3	0.4	6.03899	273.3	273.4	279.039
2	23	17	0.1	0.2	4.56749	273.1	273.2	277.567
2	23	18	1	0.3	7.63523	274	273.3	280.635
2	23	19	1.3	0.4	7.05226	274.3	273.4	280.052
2	23	20	1.5	0.5	7.65555	274.5	273.5	280.656
2	23	21	1.5	0.6	6.62041	274.5	273.6	279.62
2	23	22	1.5	0.7	6.66661	274.5	273.7	279.667
2	23	23	1.4	0.7	4.55855	274.4	273.7	277.559
2	24	0	1.4	0.7	5.59479	274.4	273.7	278.595
2	24	1	1.2	0.5	4.72093	274.2	273.5	277.721
2	24	2	0.8	0.4	4.62675	273.8	273.4	277.627
2	24	3	0.2	0.2	7.5189	273.2	273.2	280.519
2	24	4	0	0	7.23116	273	273	280.231
2	24	5	-0.4	0	6.15389	272.6	273	279.154
2	24	6	-1	0	5.93441	272	273	278.934
2	24	7	-1.1	0	5.80717	271.9	273	278.807
2	24	8	-1.1	0	7.1993	271.9	273	280.199
2	24	9	-1.6	0	4.42776	271.4	273	277.428
2	24	10	-1.9	0	7.64783	271.1	273	280.648
2	24	11	-2.6	0	7.25012	270.4	273	280.25
2	24	12	-1.4	0	4.66301	271.6	273	277.663
2	24	13	-0.1	0	5.09858	272.9	273	278.099
2	24	14	0.7	0	6.0759	273.7	273	279.076
2	24	15	1.7	0	7.4646	274.7	273	280.465
2	24	16	2.7	0.3	5.13038	275.7	273.3	278.13
2	24	17	2	0.6	4.5892	275	273.6	277.589
2	24	18	1.9	0.8	5.65855	274.9	273.8	278.659
2	24	19	1.9	1	5.91863	274.9	274	278.919
2	24	20	1.9	1	6.09432	274.9	274	279.094
2	24	21	1.6	1	5.04	274.6	274	278.04
2	24	22	0.1	0.9	4.86328	273.1	273.9	277.863
2	24	23	0	0.8	5.25181	273	273.8	278.252
2	25	0	0.2	0.6	4.48348	273.2	273.6	277.483
2	25	1	0.5	0.5	4.84683	273.5	273.5	277.847
2	25	2	-0.1	0.5	4.2665	272.9	273.5	277.266
2	25	3	-0.9	0.2	7.36131	272.1	273.2	280.361
2	25	4	-0.7	0	6.85299	272.3	273	279.853
2	25	5	-0.8	0	6.83194	272.2	273	279.832
2	25	6	-1.2	0.1	5.70102	271.8	273.1	278.701
2	25	7	-1.4	0	5.31461	271.6	273	278.315
2	25	8	-1.4	0	5.65544	271.6	273	278.655
2	25	9	-1.8	0.1	5.38813	271.2	273.1	278.388
2	25	10	-1.7	0.1	6.83532	271.3	273.1	279.835
2	25	11	-2.1	0.1	4.34485	270.9	273.1	277.345
2	25	12	-3	0.1	4.5595	270	273.1	277.559
2	25	13	-3.4	0.1	6.83218	269.6	273.1	279.832
2	25	14	-3.3	0.1	6.1492	269.7	273.1	279.149
2	25	15	-3.3	0.1	6.80468	269.7	273.1	279.805
2	25	16	-2.9	0.1	6.40409	270.1	273.1	279.404
2	25	17	-2.3	0.1	6.37629	270.7	273.1	279.376
2	25	18	-2.8	0.1	6.2485	270.2	273.1	279.249
2	25	19	-3.1	0.1	5.05645	269.9	273.1	278.056
2	25	20	-3	0.1	5.88674	270	273.1	278.887
2	25	21	-3.9	0.1	6.5383	269.1	273.1	279.538
2	25	22	-4.7	0.1	7.15734	268.3	273.1	280.157
2	25	23	-5.3	0.1	7.65402	267.7	273.1	280.654
2	26	0	-5.4	0.1	7.09346	267.6	273.1	280.093
2	26	1	-5.4	0.1	5.80222	267.6	273.1	278.802
2	26	2	-5.5	0.1	6.88043	267.5	273.1	279.88
2	26	3	-5.3	0.1	7.59363	267.7	273.1	280.594
2	26	4	-5	0.1	7.69066	268	273.1	280.691
2	26	5	-4.6	0.1	4.98314	268.4	273.1	277.983
2	26	6	-4.3	0.1	7.89689	268.7	273.1	280.897
2	26	7	-4.2	0.1	6.69026	268.8	273.1	279.69
2	26	8	-4.3	0.1	5.26396	268.7	273.1	278.264
2	26	9	-4.1	0	5.20647	268.9	273	278.206
2	26	10	-4	0	6.85573	269	273	279.856
2	26	11	-4.2	0	4.79892	268.8	273	277.799
2	26	12	-4	0	4.86642	269	273	277.866
2	26	13	-3.3	0	4.88261	269.7	273	277.883
2	26	14	-2.6	0	4.3389	270.4	273	277.339
2	26	15	-2	0	7.59017	271	273	280.59
2	26	16	-1.4	0	5.72855	271.6	273	278.729
2	26	17	-1	0	7.88778	272	273	280.888
2	26	18	-0.7	0	4.47733	272.3	273	277.477
2	26	19	-0.4	0	6.62171	272.6	273	279.622
2	26	20	0	0	4.06302	273	273	277.063
2	26	21	-0.2	0	5.55901	272.8	273	278.559
2	26	22	0.1	0	4.58036	273.1	273	277.58
2	26	23	0.8	0	4.46666	273.8	273	277.467
2	27	0	0.8	0	7.92037	273.8	273	280.92
2	27	1	1.2	0	7.09004	274.2	273	280.09
2	27	2	1.2	0	4.2283	274.2	273	277.228
2	27	3	1.2	0	6.36616	274.2	273	279.366
2	27	4	1.1	0	5.89142	274.1	273	278.891
2	27	5	1.1	0	4.19962	274.1	273	277.2
2	27	6	1.5	0	7.48639	274.5	273	280.486
2	27	7	1.7	0	6.17814	274.7	273	279.178
2	27	8	1.9	0	4.0376	274.9	273	277.038
2	27	9	1.5	0	6.48863	274.5	273	279.489
2	27	10	1.5	0.1	4.00623	274.5	273.1	277.006
2	27	11	1.7	0.2	7.76087	274.7	273.2	280.761
2	27	12	1.9	0.2	5.8369	274.9	273.2	278.837
2	27	13	2	0.4	7.8214	275	273.4	280.821
2	27	14	1.9	0.4	7.42868	274.9	273.4	280.429
2	27	15	1.5	0.5	6.29788	274.5	273.5	279.298
2	27	16	1.3	0.5	7.23679	274.3	273.5	280.237
2	27	17	1.7	0.6	4.97927	274.7	273.6	277.979
2	27	18	1.9	0.6	6.161	274.9	273.6	279.161
2	27	19	2.4	0.7	4.67073	275.4	273.7	277.671
2	27	20	2.5	0.9	5.04768	275.5	273.9	278.048
2	27	21	2.6	1	5.86244	275.6	274	278.862
2	27	22	2.7	1.1	5.97036	275.7	274.1	278.97
2	27	23	2.4	1.1	7.10776	275.4	274.1	280.108
2	28	0	2.4	1.1	4.26917	275.4	274.1	277.269
2	28	1	2.9	1.1	4.27476	275.9	274.1	277.275
2	28	2	2.3	1.1	4.27476	275.3	274.1	277.275
2	28	3	1.7	1	7.14487	274.7	274	280.145
2	28	4	2	0.9	7.30558	275	273.9	280.306
2	28	5	1.6	0.9	4.15948	274.6	273.9	277.159
2	28	6	2	0.9	7.64793	275	273.9	280.648
2	28	7	1.6	0.9	7.83619	274.6	273.9	280.836
2	28	8	2	0.8	4.10286	275	273.8	277.103
2	28	9	2.2	0.9	5.73319	275.2	273.9	278.733
2	28	10	2.4	1	6.82062	275.4	274	279.821
2	28	11	2.3	1	5.21744	275.3	274	278.217
2	28	12	2.6	1.1	5.06486	275.6	274.1	278.065
2	28	13	2.8	1.1	4.74741	275.8	274.1	277.747
2	28	14	2.9	1.3	6.40108	275.9	274.3	279.401
2	28	15	3.7	1.6	5.34816	276.7	274.6	278.348
2	28	16	4.8	2	4.89964	277.8	275	277.9
2	28	17	6.7	2.5	4.13944	279.7	275.5	277.139
2	28	18	6.8	3.4	5.77837	279.8	276.4	278.778
2	28	19	7.1	3.8	7.18151	280.1	276.8	280.182
2	28	20	5	4	7.34707	278	277	280.347
2	28	21	4.1	4	6.43177	277.1	277	279.432
2	28	22	3.9	3.8	4.76977	276.9	276.8	277.77
2	28	23	3.1	3.2	7.15388	276.1	276.2	280.154
3	1	0	2.7	2.8	4.72758	275.7	275.8	277.728
3	1	1	2.6	2.7	7.16784	275.6	275.7	280.168
3	1	2	2.5	2.3	7.42076	275.5	275.3	280.421
3	1	3	2.5	2.1	5.92219	275.5	275.1	278.922
3	1	4	2.6	1.9	7.07504	275.6	274.9	280.075
3	1	5	2.5	1.8	7.97647	275.5	274.8	280.976
3	1	6	2.5	1.7	6.38747	275.5	274.7	279.387
3	1	7	2.4	1.8	6.62882	275.4	274.8	279.629
3	1	8	2.5	1.8	5.74099	275.5	274.8	278.741
3	1	9	2.3	1.7	7.14419	275.3	274.7	280.144
3	1	10	2.2	1.7	4.26439	275.2	274.7	277.264
3	1	11	2	1.6	4.58356	275	274.6	277.584
3	1	12	2	1.6	7.47944	275	274.6	280.479
3	1	13	2.5	1.6	4.34771	275.5	274.6	277.348
3	1	14	2.9	1.6	7.13642	275.9	274.6	280.136
3	1	15	3.2	1.7	7.18599	276.2	274.7	280.186
3	1	16	4	2.1	7.50146	277	275.1	280.501
3	1	17	5.8	2.6	6.10531	278.8	275.6	279.105
3	1	18	7.1	3.2	6.25467	280.1	276.2	279.255
3	1	19	7.1	4	6.2291	280.1	277	279.229
3	1	20	5.8	4.6	5.7862	278.8	277.6	278.786
3	1	21	4.1	4.9	4.71378	277.1	277.9	277.714
3	1	22	4	5.2	7.31296	277	278.2	280.313
3	1	23	3.3	5	5.11013	276.3	278	278.11
3	2	0	2.7	4.7	6.17857	275.7	277.7	279.179
3	2	1	1.9	4.3	4.61062	274.9	277.3	277.611
3	2	2	1.3	3.7	5.26965	274.3	276.7	278.27
3	2	3	1.1	3.4	4.01122	274.1	276.4	277.011
3	2	4	0.8	3	4.38211	273.8	276	277.382
3	2	5	0.6	2.7	4.25236	273.6	275.7	277.252
3	2	6	0.6	2.5	4.49193	273.6	275.5	277.492
3	2	7	0.2	2.4	7.98446	273.2	275.4	280.984
3	2	8	0.2	2.3	5.51538	273.2	275.3	278.515
3	2	9	0	2.1	4.52065	273	275.1	277.521
3	2	10	-0.3	1.9	5.5465	272.7	274.9	278.547
3	2	11	-0.5	1.7	6.95855	272.5	274.7	279.959
3	2	12	-0.4	1.6	7.71166	272.6	274.6	280.712
3	2	13	0.3	1.6	6.92569	273.3	274.6	279.926
3	2	14	2.3	1.8	5.68484	275.3	274.8	278.685
3	2	15	3.5	2.2	4.341	276.5	275.2	277.341
3	2	16	3.1	3	7.60735	276.1	276	280.607
3	2	17	2.2	3.9	7.83748	275.2	276.9	280.837
3	2	18	3.4	4.4	4.84548	276.4	277.4	277.845
3	2	19	2.6	4.8	4.74129	275.6	277.8	277.741
3	2	20	3.7	4.9	5.46887	276.7	277.9	278.469
3	2	21	4.4	5	7.46842	277.4	278	280.468
3	2	22	2.8	5	5.59652	275.8	278	278.597
3	2	23	2.1	4.8	7.90637	275.1	277.8	280.906
3	3	0	1.8	4.5	6.54069	274.8	277.5	279.541
3	3	1	1.5	4.2	4.98752	274.5	277.2	277.988
3	3	2	0.9	3.8	5.55005	273.9	276.8	278.55
3	3	3	0.6	3.4	6.43646	273.6	276.4	279.436
3	3	4	0.5	3.1	7.46157	273.5	276.1	280.462
3	3	5	0.6	2.9	5.45278	273.6	275.9	278.453
3	3	6	0.5	2.8	6.02167	273.5	275.8	279.022
3	3	7	0.5	2.7	4.07609	273.5	275.7	277.076
3	3	8	0.7	2.5	5.99265	273.7	275.5	278.993
3	3	9	0.7	2.5	4.21103	273.7	275.5	277.211
3	3	10	0.6	2.4	4.1424	273.6	275.4	277.142
3	3	11	0.6	2.3	4.46258	273.6	275.3	277.463
3	3	12	0.7	2.2	6.37253	273.7	275.2	279.373
3	3	13	1.7	2.2	7.16324	274.7	275.2	280.163
3	3	14	4.3	2.6	6.68757	277.3	275.6	279.688
3	3	15	5.8	3.4	7.74838	278.8	276.4	280.748
3	3	16	5.3	4.5	5.34652	278.3	277.5	278.347
3	3	17	5.5	5.3	4.92172	278.5	278.3	277.922
3	3	18	3.9	5.8	7.89705	276.9	278.8	280.897
3	3	19	5.6	6.1	5.91269	278.6	279.1	278.913
3	3	20	7.2	6.5	7.30951	280.2	279.5	280.31
3	3	21	6.9	7	7.45202	279.9	280	280.452
3	3	22	6	7.3	4.53062	279	280.3	277.531
3	3	23	4.2	7	6.75777	277.2	280	279.758
3	4	0	3.2	6.5	6.14349	276.2	279.5	279.143
3	4	1	2.1	5.6	7.09674	275.1	278.6	280.097
3	4	2	2.2	5.1	7.30882	275.2	278.1	280.309
3	4	3	1.6	4.7	4.25017	274.6	277.7	277.25
3	4	4	1.1	4.4	7.20675	274.1	277.4	280.207
3	4	5	0.8	4	4.73722	273.8	277	277.737
3	4	6	0.6	3.6	7.82346	273.6	276.6	280.823
3	4	7	0.1	3.3	4.83135	273.1	276.3	277.831
3	4	8	-0.2	2.9	6.40655	272.8	275.9	279.407
3	4	9	-0.5	2.5	5.53988	272.5	275.5	278.54
3	4	10	-0.7	2.2	7.23839	272.3	275.2	280.238
3	4	11	-1.1	1.9	7.09661	271.9	274.9	280.097
3	4	12	-0.8	1.7	7.15038	272.2	274.7	280.15
3	4	13	1.1	1.7	7.18621	274.1	274.7	280.186
3	4	14	2.3	2	4.22259	275.3	275	277.223
3	4	15	3.7	2.7	6.23787	276.7	275.7	279.238
3	4	16	6	3.9	6.77891	279	276.9	279.779
3	4	17	7.2	5.1	7.82426	280.2	278.1	280.824
3	4	18	8	6.3	4.96345	281	279.3	277.963
3	4	19	8.6	7.3	7.66138	281.6	280.3	280.661
3	4	20	8.1	8.1	7.99053	281.1	281.1	280.991
3	4	21	7.3	8.5	6.07246	280.3	281.5	279.072
3	4	22	5.3	8.5	5.66482	278.3	281.5	278.665
3	4	23	3.5	8.1	4.24654	276.5	281.1	277.247
3	5	0	2.5	7.3	6.58288	275.5	280.3	279.583
3	5	1	1.5	6.2	6.54977	274.5	279.2	279.55
3	5	2	1.5	5.3	4.03967	274.5	278.3	277.04
3	5	3	1.3	4.8	7.37933	274.3	277.8	280.379
3	5	4	1	4.5	4.65828	274	277.5	277.658
3	5	5	0.7	4.1	6.03194	273.7	277.1	279.032
3	5	6	0.4	3.9	7.78853	273.4	276.9	280.789
3	5	7	0	3.6	4.83578	273	276.6	277.836
3	5	8	-0.2	3.3	5.88556	272.8	276.3	278.886
3	5	9	-0.6	2.9	6.61648	272.4	275.9	279.616
3	5	10	-0.8	2.6	6.69957	272.2	275.6	279.7
3	5	11	-0.9	2.2	4.24635	272.1	275.2	277.246
3	5	12	0	2	5.18691	273	275	278.187
3	5	13	1.8	2	6.0332	274.8	275	279.033
3	5	14	3.5	2.4	7.21599	276.5	275.4	280.216
3	5	15	4.8	3.3	5.71653	277.8	276.3	278.717
3	5	16	6	4.5	7.05326	279	277.5	280.053
3	5	17	6.9	5.6	6.19114	279.9	278.6	279.191
3	5	18	7.8	6.6	4.01398	280.8	279.6	277.014
3	5	19	8.3	7.5	7.05261	281.3	280.5	280.053
3	5	20	8.6	8.2	6.68685	281.6	281.2	279.687
3	5	21	7.9	8.7	4.35543	280.9	281.7	277.355
3	5	22	6	8.8	4.65342	279	281.8	277.653
3	5	23	3.9	8.5	4.63329	276.9	281.5	277.633
3	6	0	2.7	7.7	4.08006	275.7	280.7	277.08
3	6	1	1.3	6.6	7.11765	274.3	279.6	280.118
3	6	2	0.3	5.6	6.80393	273.3	278.6	279.804
3	6	3	0	4.9	4.79502	273	277.9	277.795
3	6	4	0	4.5	5.12775	273	277.5	278.128
3	6	5	-1.2	4.2	6.01798	271.8	277.2	279.018
3	6	6	-1.7	3.7	6.6467	271.3	276.7	279.647
3	6	7	-1.8	3.3	7.90138	271.2	276.3	280.901
3	6	8	-2.1	2.9	5.0686	270.9	275.9	278.069
3	6	9	-2.6	2.3	5.84861	270.4	275.3	278.849
3	6	10	-2.9	1.7	5.29965	270.1	274.7	278.3
3	6	11	-3.3	1.4	5.24289	269.7	274.4	278.243
3	6	12	-1.8	1	7.70773	271.2	274	280.708
3	6	13	0	1	7.05188	273	274	280.052
3	6	14	2.7	1.6	4.28002	275.7	274.6	277.28
3	6	15	4.7	2.9	7.41269	277.7	275.9	280.413
3	6	16	5.7	4.3	6.22047	278.7	277.3	279.22
3	6	17	6.3	5.5	7.83924	279.3	278.5	280.839
3	6	18	7.1	6.5	4.37745	280.1	279.5	277.377
3	6	19	7.6	7.4	5.60534	280.6	280.4	278.605
3	6	20	8.7	8	5.41621	281.7	281	278.416
3	6	21	7.2	8.2	6.18526	280.2	281.2	279.185
3	6	22	6.1	8	6.48877	279.1	281	279.489
3	6	23	4.5	7.1	7.56637	277.5	280.1	280.566
3	7	0	3.7	6.2	5.61695	276.7	279.2	278.617
3	7	1	3.1	5.5	7.33115	276.1	278.5	280.331
3	7	2	2.9	4.8	7.82395	275.9	277.8	280.824
3	7	3	2.4	4.3	5.52849	275.4	277.3	278.528
3	7	4	2.2	3.9	5.75845	275.2	276.9	278.758
3	7	5	1.9	3.6	7.18501	274.9	276.6	280.185
3	7	6	1.9	3.5	4.81935	274.9	276.5	277.819
3	7	7	2	3.3	6.11215	275	276.3	279.112
3	7	8	1.8	3.2	6.8476	274.8	276.2	279.848
3	7	9	1.9	3.1	7.6444	274.9	276.1	280.644
3	7	10	2	3	5.50989	275	276	278.51
3	7	11	2.4	3	4.45507	275.4	276	277.455
3	7	12	2.6	3.1	7.06725	275.6	276.1	280.067
3	7	13	3	3.2	7.3232	276	276.2	280.323
3	7	14	3.5	3.5	6.48698	276.5	276.5	279.487
3	7	15	6.8	4.5	4.70224	279.8	277.5	277.702
3	7	16	8.4	5.9	6.24683	281.4	278.9	279.247
3	7	17	9	7.2	4.27117	282	280.2	277.271
3	7	18	9.8	8.3	6.15161	282.8	281.3	279.152
3	7	19	9.7	9.1	6.87601	282.7	282.1	279.876
3	7	20	9.2	9.5	4.76127	282.2	282.5	277.761
3	7	21	8.5	9.4	4.1772	281.5	282.4	277.177
3	7	22	7.2	9	6.16992	280.2	282	279.17
3	7	23	6.1	8.2	6.06442	279.1	281.2	279.064
3	8	0	5.2	7.6	6.65214	278.2	280.6	279.652
3	8	1	4.1	7.1	6.33791	277.1	280.1	279.338
3	8	2	3.2	6.4	4.59506	276.2	279.4	277.595
3	8	3	3.3	5.8	7.4186	276.3	278.8	280.419
3	8	4	4.1	5.3	4.01449	277.1	278.3	277.014
3	8	5	3.9	5.1	4.78224	276.9	278.1	277.782
3	8	6	3.8	4.8	5.22302	276.8	277.8	278.223
3	8	7	3.5	4.7	4.97097	276.5	277.7	277.971
3	8	8	3.1	4.6	5.64414	276.1	277.6	278.644
3	8	9	2.9	4.4	7.13383	275.9	277.4	280.134
3	8	10	3.3	4.2	6.14645	276.3	277.2	279.146
3	8	11	3.3	4.1	7.98054	276.3	277.1	280.981
3	8	12	3.9	4.1	5.54191	276.9	277.1	278.542
3	8	13	5.5	4.5	4.81442	278.5	277.5	277.814
3	8	14	7.8	5.4	7.60866	280.8	278.4	280.609
3	8	15	9.9	7	6.14158	282.9	280	279.142
3	8	16	11.3	8.6	7.09243	284.3	281.6	280.092
3	8	17	12.5	9.8	5.54118	285.5	282.8	278.541
3	8	18	13.6	11	4.2759	286.6	284	277.276
3	8	19	13.6	12	5.63785	286.6	285	278.638
3	8	20	12.7	12.4	7.34009	285.7	285.4	280.34
3	8	21	12	12.4	5.52774	285	285.4	278.528
3	8	22	10.5	11.8	5.85617	283.5	284.8	278.856
3	8	23	9.1	10.9	7.40139	282.1	283.9	280.401
3	9	0	8.2	9.8	6.63283	281.2	282.8	279.633
3	9	1	7.2	8.9	6.51969	280.2	281.9	279.52
3	9	2	6.9	8.4	5.13968	279.9	281.4	278.14
3	9	3	6.6	7.9	5.21398	279.6	280.9	278.214
3	9	4	6.5	7.7	4.20251	279.5	280.7	277.203
3	9	5	6.3	7.4	5.14148	279.3	280.4	278.141
3	9	6	5.4	7.1	4.27577	278.4	280.1	277.276
3	9	7	5	6.9	4.15586	278	279.9	277.156
3	9	8	4.4	6.8	7.50123	277.4	279.8	280.501
3	9	9	2.9	6.5	4.28468	275.9	279.5	277.285
3	9	10	4	6.1	5.46811	277	279.1	278.468
3	9	11	3.9	6	7.27418	276.9	279	280.274
3	9	12	3	5.6	7.57374	276	278.6	280.574
3	9	13	6.7	5.8	4.7973	279.7	278.8	277.797
3	9	14	7.8	6.4	6.42565	280.8	279.4	279.426
3	9	15	11.4	7.3	6.19067	284.4	280.3	279.191
3	9	16	12.5	9.1	5.88735	285.5	282.1	278.887
3	9	17	12.8	10	7.03991	285.8	283	280.04
3	9	18	12.7	11	6.11912	285.7	284	279.119
3	9	19	13	11.6	7.42393	286	284.6	280.424
3	9	20	9.9	12.1	7.20365	282.9	285.1	280.204
3	9	21	7.5	11.8	5.59306	280.5	284.8	278.593
3	9	22	6.4	11.5	6.54729	279.4	284.5	279.547
3	9	23	5.3	11	6.53333	278.3	284	279.533
3	10	0	4.2	10.2	6.45099	277.2	283.2	279.451
3	10	1	4	9.5	5.07259	277	282.5	278.073
3	10	2	3.7	8.9	6.76426	276.7	281.9	279.764
3	10	3	3.5	8.4	7.3735	276.5	281.4	280.373
3	10	4	3	7.9	5.86654	276	280.9	278.867
3	10	5	2.2	7.6	4.22422	275.2	280.6	277.224
3	10	6	1.9	7.2	4.18471	274.9	280.2	277.185
3	10	7	1.6	6.9	7.76035	274.6	279.9	280.76
3	10	8	0.7	6.5	7.46113	273.7	279.5	280.461
3	10	9	0.8	6.1	4.99827	273.8	279.1	277.998
3	10	10	1.5	5.8	6.70499	274.5	278.8	279.705
3	10	11	2.5	5.6	6.43244	275.5	278.6	279.432
3	10	12	2	5.5	5.12698	275	278.5	278.127
3	10	13	2.6	5.3	5.69638	275.6	278.3	278.696
3	10	14	3.7	5.4	7.0373	276.7	278.4	280.037
3	10	15	4.7	5.7	4.2419	277.7	278.7	277.242
3	10	16	5.1	5.9	7.59593	278.1	278.9	280.596
3	10	17	6.1	6.3	4.24298	279.1	279.3	277.243
3	10	18	5.4	6.7	5.04349	278.4	279.7	278.043
3	10	19	6.8	7.2	5.71326	279.8	280.2	278.713
3	10	20	6.8	7.6	7.98434	279.8	280.6	280.984
3	10	21	6.4	8	7.82451	279.4	281	280.825
3	10	22	5.3	8.1	4.04276	278.3	281.1	277.043
3	10	23	4.8	7.9	5.30579	277.8	280.9	278.306
3	11	0	4.8	7.6	6.14683	277.8	280.6	279.147
3	11	1	4.9	7.4	5.79182	277.9	280.4	278.792
3	11	2	5	7.2	6.41476	278	280.2	279.415
3	11	3	5	7	6.50891	278	280	279.509
3	11	4	4.9	6.9	5.97069	277.9	279.9	278.971
3	11	5	4.9	6.8	6.0489	277.9	279.8	279.049
3	11	6	5	6.7	5.76318	278	279.7	278.763
3	11	7	4.7	6.6	6.34167	277.7	279.6	279.342
3	11	8	3.9	6.4	7.25625	276.9	279.4	280.256
3	11	9	3.7	6.2	5.26986	276.7	279.2	278.27
3	11	10	3.6	6	4.05126	276.6	279	277.051
3	11	11	3.6	5.8	5.83332	276.6	278.8	278.833
3	11	12	4.9	5.8	5.69061	277.9	278.8	278.691
3	11	13	6.2	5.8	5.98951	279.2	278.8	278.99
3	11	14	7.1	6.1	4.26262	280.1	279.1	277.263
3	11	15	8	6.8	4.70789	281	279.8	277.708
3	11	16	8.8	7.8	7.34092	281.8	280.8	280.341
3	11	17	9.4	8.7	7.86898	282.4	281.7	280.869
3	11	18	9.5	9.6	6.46519	282.5	282.6	279.465
3	11	19	9	10.3	4.47562	282	283.3	277.476
3	11	20	9.8	10.8	4.74417	282.8	283.8	277.744
3	11	21	8.9	11.1	7.67362	281.9	284.1	280.674
3	11	22	7.3	11.2	5.15679	280.3	284.2	278.157
3	11	23	5.9	10.7	4.77975	278.9	283.7	277.78
3	12	0	5.9	10.1	5.11091	278.9	283.1	278.111
3	12	1	5.6	9.6	7.91056	278.6	282.6	280.911
3	12	2	5.6	9	6.72071	278.6	282	279.721
3	12	3	5.3	8.6	4.65983	278.3	281.6	277.66
3	12	4	4.9	8.2	6.01776	277.9	281.2	279.018
3	12	5	4.5	7.9	5.62136	277.5	280.9	278.621
3	12	6	4.4	7.6	4.89405	277.4	280.6	277.894
3	12	7	4.2	7.3	4.79545	277.2	280.3	277.795
3	12	8	4.2	7.1	6.12319	277.2	280.1	279.123
3	12	9	4.3	6.9	7.13618	277.3	279.9	280.136
3	12	10	4.4	6.8	4.06574	277.4	279.8	277.066
3	12	11	4	6.7	7.75158	277	279.7	280.752
3	12	12	4.3	6.6	7.1643	277.3	279.6	280.164
3	12	13	4.5	6.5	5.40448	277.5	279.5	278.404
3	12	14	5.1	6.5	7.71868	278.1	279.5	280.719
3	12	15	5	6.6	6.81324	278	279.6	279.813
3	12	16	4.6	6.6	4.79088	277.6	279.6	277.791
3	12	17	4.5	6.6	5.8272	277.5	279.6	278.827
3	12	18	4.4	6.4	5.38041	277.4	279.4	278.38
3	12	19	4.6	6.3	6.19103	277.6	279.3	279.191
3	12	20	4.5	6.1	6.58931	277.5	279.1	279.589
3	12	21	4.4	6	7.48837	277.4	279	280.488
3	12	22	4.4	5.9	7.64789	277.4	278.9	280.648
3	12	23	4.3	5.6	5.12451	277.3	278.6	278.125
3	13	0	4.3	5.3	5.12857	277.3	278.3	278.129
3	13	1	4.2	5.1	5.85971	277.2	278.1	278.86
3	13	2	4.1	5	7.17631	277.1	278	280.176
3	13	3	4.2	4.9	5.76615	277.2	277.9	278.766
3	13	4	4.3	4.8	7.95245	277.3	277.8	280.952
3	13	5	4.4	4.7	5.9849	277.4	277.7	278.985
3	13	6	4.5	4.6	7.9764	277.5	277.6	280.976
3	13	7	4.5	4.5	4.09546	277.5	277.5	277.095
3	13	8	4.3	4.4	4.18235	277.3	277.4	277.182
3	13	9	4.3	4.3	5.37572	277.3	277.3	278.376
3	13	10	4.4	4.2	4.68989	277.4	277.2	277.69
3	13	11	4.3	4	4.06722	277.3	277	277.067
3	13	12	4.4	3.8	4.6668	277.4	276.8	277.667
3	13	13	4.2	3.7	7.52487	277.2	276.7	280.525
3	13	14	4.3	3.5	6.79605	277.3	276.5	279.796
3	13	15	4.1	3.5	5.48862	277.1	276.5	278.489
3	13	16	4	3.6	4.98523	277	276.6	277.985
3	13	17	3.8	3.6	5.82071	276.8	276.6	278.821
3	13	18	3.7	3.6	6.4171	276.7	276.6	279.417
3	13	19	4	3.7	4.15023	277	276.7	277.15
3	13	20	4.1	3.8	7.56903	277.1	276.8	280.569
3	13	21	3.9	3.8	5.82146	276.9	276.8	278.821
3	13	22	4	3.7	5.55962	277	276.7	278.56
3	13	23	3.8	3.7	7.84861	276.8	276.7	280.849
3	14	0	3.7	3.6	7.42896	276.7	276.6	280.429
3	14	1	3.4	3.4	5.23533	276.4	276.4	278.235
3	14	2	3.6	3.4	6.76807	276.6	276.4	279.768
3	14	3	3.8	3.4	5.54662	276.8	276.4	278.547
3	14	4	4.2	3.5	6.19985	277.2	276.5	279.2
3	14	5	4.1	3.6	5.01099	277.1	276.6	278.011
3	14	6	4	3.6	5.77352	277	276.6	278.774
3	14	7	3.9	3.5	6.24631	276.9	276.5	279.246
3	14	8	3.8	3.5	5.96481	276.8	276.5	278.965
3	14	9	3.4	3.3	4.02647	276.4	276.3	277.026
3	14	10	3.5	3.3	4.53218	276.5	276.3	277.532
3	14	11	3.1	3.2	4.119	276.1	276.2	277.119
3	14	12	2.7	2.9	6.10096	275.7	275.9	279.101
3	14	13	2.7	2.8	5.80549	275.7	275.8	278.805
3	14	14	2.8	2.8	5.85174	275.8	275.8	278.852
3	14	15	3.1	2.9	4.45371	276.1	275.9	277.454
3	14	16	3.3	3	5.60932	276.3	276	278.609
3	14	17	3.9	3.1	6.63441	276.9	276.1	279.634
3	14	18	4.1	3.3	6.15513	277.1	276.3	279.155
3	14	19	4.1	3.5	5.69152	277.1	276.5	278.692
3	14	20	4.2	3.7	5.66658	277.2	276.7	278.667
3	14	21	4.1	3.7	4.81422	277.1	276.7	277.814
3	14	22	4.1	3.7	6.53207	277.1	276.7	279.532
3	14	23	4.2	3.7	7.24642	277.2	276.7	280.246
3	15	0	4.1	3.8	5.63842	277.1	276.8	278.638
3	15	1	4.2	3.8	7.09695	277.2	276.8	280.097
3	15	2	4.2	3.8	6.04383	277.2	276.8	279.044
3	15	3	4.1	3.8	5.25194	277.1	276.8	278.252
3	15	4	4.2	3.8	4.85249	277.2	276.8	277.852
3	15	5	4.2	3.8	5.84311	277.2	276.8	278.843
3	15	6	4.3	3.9	5.835	277.3	276.9	278.835
3	15	7	3.9	3.9	4.20461	276.9	276.9	277.205
3	15	8	4.4	4	5.83585	277.4	277	278.836
3	15	9	4.2	4.1	4.8753	277.2	277.1	277.875
3	15	10	4.2	4.1	6.23648	277.2	277.1	279.236
3	15	11	4.7	4.1	5.82415	277.7	277.1	278.824
3	15	12	4.1	3.9	5.2758	277.1	276.9	278.276
3	15	13	3.5	3.8	4.15338	276.5	276.8	277.153
3	15	14	3.8	3.9	5.8067	276.8	276.9	278.807
3	15	15	5.6	4.2	7.22712	278.6	277.2	280.227
3	15	16	6.5	4.6	6.56203	279.5	277.6	279.562
3	15	17	7.9	5	5.12821	280.9	278	278.128
3	15	18	7.8	5.2	6.87547	280.8	278.2	279.875
3	15	19	11.9	5.7	4.25297	284.9	278.7	277.253
3	15	20	12.9	6.3	6.50427	285.9	279.3	279.504
3	15	21	10.8	6.8	7.84344	283.8	279.8	280.843
3	15	22	9.9	6.7	5.89435	282.9	279.7	278.894
3	15	23	8.7	6.8	4.36637	281.7	279.8	277.366
3	16	0	8.8	6.8	6.77251	281.8	279.8	279.773
3	16	1	7.8	6.7	4.11502	280.8	279.7	277.115
3	16	2	7.2	6.5	5.04276	280.2	279.5	278.043
3	16	3	6.5	6.3	6.98992	279.5	279.3	279.99
3	16	4	5.2	6	7.07233	278.2	279	280.072
3	16	5	4.6	5.7	7.60039	277.6	278.7	280.6
3	16	6	4.4	5.4	4.53454	277.4	278.4	277.535
3	16	7	3.4	5	6.97578	276.4	278	279.976
3	16	8	4.2	4.8	5.1597	277.2	277.8	278.16
3	16	9	4.1	4.6	4.21272	277.1	277.6	277.213
3	16	10	3.9	4.4	5.98691	276.9	277.4	278.987
3	16	11	3.5	4.2	6.03172	276.5	277.2	279.032
3	16	12	6.9	4.2	7.9101	279.9	277.2	280.91
3	16	13	8.3	4.5	5.82557	281.3	277.5	278.826
3	16	14	11	5	7.87861	284	278	280.879
3	16	15	11.3	6.3	6.49656	284.3	279.3	279.497
3	16	16	11.4	7.8	4.5123	284.4	280.8	277.512
3	16	17	12.3	9.2	7.1346	285.3	282.2	280.135
3	16	18	13	10.4	6.46595	286	283.4	279.466
3	16	19	13.9	11.6	5.21645	286.9	284.6	278.216
3	16	20	15.6	12.6	6.53683	288.6	285.6	279.537
3	16	21	14.6	13.1	4.09071	287.6	286.1	277.091
3	16	22	14.3	13.2	4.91426	287.3	286.2	277.914
3	16	23	11.5	12.9	4.96647	284.5	285.9	277.966
3	17	0	9.8	12.2	6.56203	282.8	285.2	279.562
3	17	1	10.7	11.8	6.62963	283.7	284.8	279.63
3	17	2	8.9	11.2	5.55522	281.9	284.2	278.555
3	17	3	7.4	10.7	4.64309	280.4	283.7	277.643
3	17	4	6.5	10.2	5.89868	279.5	283.2	278.899
3	17	5	5.5	9.6	5.02427	278.5	282.6	278.024
3	17	6	6.1	9.2	5.54582	279.1	282.2	278.546
3	17	7	5.7	8.8	4.51836	278.7	281.8	277.518
3	17	8	4.7	8.4	5.4183	277.7	281.4	278.418
3	17	9	4.6	8.1	4.38945	277.6	281.1	277.389
3	17	10	3.9	7.8	6.89165	276.9	280.8	279.892
3	17	11	4.9	7.5	5.10848	277.9	280.5	278.108
3	17	12	7.2	7.4	7.76222	280.2	280.4	280.762
3	17	13	9.5	7.6	6.57093	282.5	280.6	279.571
3	17	14	13	8.2	4.99008	286	281.2	277.99
3	17	15	13.8	9.6	5.73909	286.8	282.6	278.739
3	17	16	14.4	11.2	5.6558	287.4	284.2	278.656
3	17	17	15.7	12.5	5.49843	288.7	285.5	278.498
3	17	18	17	13.8	4.61748	290	286.8	277.617
3	17	19	17.4	15	4.67211	290.4	288	277.672
3	17	20	18.2	15.8	6.09213	291.2	288.8	279.092
3	17	21	17.7	16.4	5.05811	290.7	289.4	278.058
3	17	22	16.7	16.6	4.10151	289.7	289.6	277.102
3	17	23	13.1	15.6	5.56023	286.1	288.6	278.56
3	18	0	12	14.6	5.69778	285	287.6	278.698
3	18	1	11.3	13.9	6.21233	284.3	286.9	279.212
3	18	2	11.7	13.3	4.17066	284.7	286.3	277.171
3	18	3	11	12.5	6.498	284	285.5	279.498
3	18	4	10.4	12	4.94651	283.4	285	277.947
3	18	5	9.3	11.6	5.19933	282.3	284.6	278.199
3	18	6	8.4	11	5.23604	281.4	284	278.236
3	18	7	8.4	10.6	5.78676	281.4	283.6	278.787
3	18	8	8.7	10	5.75561	281.7	283	278.756
3	18	9	8.3	9.7	6.81932	281.3	282.7	279.819
3	18	10	8.3	9.5	4.48427	281.3	282.5	277.484
3	18	11	8	9.3	4.29881	281	282.3	277.299
3	18	12	8.7	9.3	7.00256	281.7	282.3	280.003
3	18	13	10.9	9.7	4.87297	283.9	282.7	277.873
3	18	14	13.1	10.8	4.83536	286.1	283.8	277.835
3	18	15	15.2	12.2	7.46155	288.2	285.2	280.462
3	18	16	16.7	13.7	4.83116	289.7	286.7	277.831
3	18	17	17.5	15.2	4.49066	290.5	288.2	277.491
3	18	18	18	16.3	7.80074	291	289.3	280.801
3	18	19	18.3	17.2	5.83404	291.3	290.2	278.834
3	18	20	18.6	17.7	7.62285	291.6	290.7	280.623
3	18	21	17.9	17.9	5.69304	290.9	290.9	278.693
3	18	22	16.3	17.6	7.59937	289.3	290.6	280.599
3	18	23	14.3	16.8	7.6247	287.3	289.8	280.625
3	19	0	13.1	15.8	7.34756	286.1	288.8	280.348
3	19	1	12.4	14.9	5.4638	285.4	287.9	278.464
3	19	2	11.7	14.3	5.69386	284.7	287.3	278.694
3	19	3	11.9	13.7	4.23464	284.9	286.7	277.235
3	19	4	11.8	13.3	6.02959	284.8	286.3	279.03
3	19	5	11.3	12.8	5.11423	284.3	285.8	278.114
3	19	6	10.4	12.3	6.93487	283.4	285.3	279.935
3	19	7	9.7	11.9	5.63351	282.7	284.9	278.634
3	19	8	8.8	11.4	5.15085	281.8	284.4	278.151
3	19	9	7.3	11.2	4.75244	280.3	284.2	277.752
3	19	10	6.2	10.7	5.00757	279.2	283.7	278.008
3	19	11	6.4	10.5	6.84977	279.4	283.5	279.85
3	19	12	8.3	10.2	4.01075	281.3	283.2	277.011
3	19	13	11.2	10.5	5.48286	284.2	283.5	278.483
3	19	14	12.4	11.2	5.04838	285.4	284.2	278.048
3	19	15	14.9	12.5	7.77392	287.9	285.5	280.774
3	19	16	16.7	14.1	6.04121	289.7	287.1	279.041
3	19	17	17.4	15.3	5.14339	290.4	288.3	278.143
3	19	18	17.5	16	7.41042	290.5	289	280.41
3	19	19	17.4	16.7	5.45978	290.4	289.7	278.46
3	19	20	16.9	16.8	6.5381	289.9	289.8	279.538
3	19	21	17.2	17.1	4.7399	290.2	290.1	277.74
3	19	22	16.3	16.9	4.31261	289.3	289.9	277.313
3	19	23	15.2	16.4	7.18446	288.2	289.4	280.184
3	20	0	14.7	15.8	7.50437	287.7	288.8	280.504
3	20	1	14.2	15.4	5.00082	287.2	288.4	278.001
3	20	2	13.8	14.9	4.47035	286.8	287.9	277.47
3	20	3	12.7	14.4	6.8954	285.7	287.4	279.895
3	20	4	9.5	14	6.14897	282.5	287	279.149
3	20	5	8.4	13.6	4.04446	281.4	286.6	277.044
3	20	6	8.3	13	6.66024	281.3	286	279.66
3	20	7	7.7	12.6	7.8479	280.7	285.6	280.848
3	20	8	6.8	11.7	7.36108	279.8	284.7	280.361
3	20	9	6.1	11	6.4906	279.1	284	279.491
3	20	10	5.5	10	6.36846	278.5	283	279.368
3	20	11	4.8	9.2	5.10506	277.8	282.2	278.105
3	20	12	5.1	8.6	6.27271	278.1	281.6	279.273
3	20	13	5.7	8.5	7.467	278.7	281.5	280.467
3	20	14	7.3	8.8	6.6096	280.3	281.8	279.61
3	20	15	7.3	9.1	6.44129	280.3	282.1	279.441
3	20	16	7.8	9.5	7.1781	280.8	282.5	280.178
3	20	17	6.4	9.1	6.94354	279.4	282.1	279.944
3	20	18	6.1	9	4.37038	279.1	282	277.37
3	20	19	6.9	9.3	4.20866	279.9	282.3	277.209
3	20	20	6.3	9.4	5.49847	279.3	282.4	278.498
3	20	21	5.2	9.3	6.19953	278.2	282.3	279.2
3	20	22	4.8	9.1	4.14443	277.8	282.1	277.144
3	20	23	4.3	8.8	4.98203	277.3	281.8	277.982
3	21	0	3.9	8.5	6.80949	276.9	281.5	279.809
3	21	1	3.7	8.2	4.05023	276.7	281.2	277.05
3	21	2	2.9	7.8	7.08915	275.9	280.8	280.089
3	21	3	2.7	7.5	5.07398	275.7	280.5	278.074
3	21	4	2.3	7.2	6.50589	275.3	280.2	279.506
3	21	5	1.5	6.8	4.26494	274.5	279.8	277.265
3	21	6	1.5	6.5	5.91665	274.5	279.5	278.917
3	21	7	1.1	6.1	4.45717	274.1	279.1	277.457
3	21	8	0.7	5.6	4.96776	273.7	278.6	277.968
3	21	9	0.9	5.3	4.97694	273.9	278.3	277.977
3	21	10	0.9	5.1	4.53013	273.9	278.1	277.53
3	21	11	0.9	4.9	7.93736	273.9	277.9	280.937
3	21	12	1.5	4.8	6.53611	274.5	277.8	279.536
3	21	13	2.1	4.8	6.51201	275.1	277.8	279.512
3	21	14	3	4.8	4.60205	276	277.8	277.602
3	21	15	3.8	5.1	4.7087	276.8	278.1	277.709
3	21	16	5.4	5.6	5.27848	278.4	278.6	278.278
3	21	17	5.6	6.1	5.5631	278.6	279.1	278.563
3	21	18	5.4	6.5	7.88446	278.4	279.5	280.884
3	21	19	6.2	6.8	6.25809	279.2	279.8	279.258
3	21	20	4.9	6.9	4.47167	277.9	279.9	277.472
3	21	21	4.8	6.8	6.62189	277.8	279.8	279.622
3	21	22	4.8	6.8	7.55108	277.8	279.8	280.551
3	21	23	4.2	6.9	4.31357	277.2	279.9	277.314
3	22	0	3.8	6.9	4.88346	276.8	279.9	277.883
3	22	1	3.6	6.6	7.65564	276.6	279.6	280.656
3	22	2	3.4	6.3	6.22921	276.4	279.3	279.229
3	22	3	3.3	6	5.83592	276.3	279	278.836
3	22	4	3.1	5.8	7.6308	276.1	278.8	280.631
3	22	5	3.4	5.6	5.60216	276.4	278.6	278.602
3	22	6	3.5	5.5	4.92714	276.5	278.5	277.927
3	22	7	3.5	5.4	7.91501	276.5	278.4	280.915
3	22	8	3.7	5.3	4.39629	276.7	278.3	277.396
3	22	9	3.8	5.3	5.38826	276.8	278.3	278.388
3	22	10	3.7	5.2	7.32741	276.7	278.2	280.327
3	22	11	3.6	5.1	6.0438	276.6	278.1	279.044
3	22	12	4	5.1	6.48414	277	278.1	279.484
3	22	13	3.9	5.1	5.53801	276.9	278.1	278.538
3	22	14	4.2	5.1	5.41798	277.2	278.1	278.418
3	22	15	4.7	5.3	4.52308	277.7	278.3	277.523
3	22	16	3.6	5.4	7.66696	276.6	278.4	280.667
3	22	17	3.3	5.2	5.91713	276.3	278.2	278.917
3	22	18	3	4.9	7.70294	276	277.9	280.703
3	22	19	3.5	4.8	7.00242	276.5	277.8	280.002
3	22	20	4	4.7	7.17186	277	277.7	280.172
3	22	21	4.2	4.7	4.70171	277.2	277.7	277.702
3	22	22	4.1	4.6	5.5019	277.1	277.6	278.502
3	22	23	4.2	4.5	6.21311	277.2	277.5	279.213
3	23	0	3.8	4.3	5.66117	276.8	277.3	278.661
3	23	1	3.6	4.2	7.15105	276.6	277.2	280.151
3	23	2	3.8	4.2	6.24819	276.8	277.2	279.248
3	23	3	3.8	4.1	6.90573	276.8	277.1	279.906
3	23	4	3.8	4	6.81895	276.8	277	279.819
3	23	5	3.9	4	7.80748	276.9	277	280.807
3	23	6	4	3.9	5.65373	277	276.9	278.654
3	23	7	4.2	4	7.76223	277.2	277	280.762
3	23	8	3.7	4	4.96038	276.7	277	277.96
3	23	9	3.7	4	7.79554	276.7	277	280.796
3	23	10	4.2	4	4.23587	277.2	277	277.236
3	23	11	4.3	4.1	6.05778	277.3	277.1	279.058
3	23	12	4.1	4.1	7.51463	277.1	277.1	280.515
3	23	13	4.1	4.2	5.3385	277.1	277.2	278.339
3	23	14	4.3	4.3	4.4241	277.3	277.3	277.424
3	23	15	4.7	4.4	6.48378	277.7	277.4	279.484
3	23	16	4.7	4.6	7.11745	277.7	277.6	280.117
3	23	17	4.3	4.6	6.38074	277.3	277.6	279.381
3	23	18	4.7	4.6	5.47664	277.7	277.6	278.477
3	23	19	4.5	4.6	5.44646	277.5	277.6	278.446
3	23	20	4.8	4.7	6.08167	277.8	277.7	279.082
3	23	21	4.9	4.9	5.73601	277.9	277.9	278.736
3	23	22	5.2	5	6.83066	278.2	278	279.831
3	23	23	4.6	5	4.47739	277.6	278	277.477
3	24	0	4.5	4.9	5.87193	277.5	277.9	278.872
3	24	1	4.8	4.6	5.00818	277.8	277.6	278.008
3	24	2	4.8	4.1	4.63374	277.8	277.1	277.634
3	24	3	5.1	4	4.03021	278.1	277	277.03
3	24	4	5.3	4.1	4.01077	278.3	277.1	277.011
3	24	5	4.6	4	5.39171	277.6	277	278.392
3	24	6	3.8	3.8	7.89149	276.8	276.8	280.891
3	24	7	3.3	3.5	4.44597	276.3	276.5	277.446
3	24	8	2.8	3.5	5.12734	275.8	276.5	278.127
3	24	9	2.6	3.3	6.26494	275.6	276.3	279.265
3	24	10	2.6	3.2	5.81269	275.6	276.2	278.813
3	24	11	2.1	3	6.74274	275.1	276	279.743
3	24	12	3.2	3	6.61666	276.2	276	279.617
3	24	13	5.1	3.4	7.42556	278.1	276.4	280.426
3	24	14	8.1	4.3	4.72913	281.1	277.3	277.729
3	24	15	10.5	5.8	5.31205	283.5	278.8	278.312
3	24	16	12.5	7.6	7.36364	285.5	280.6	280.364
3	24	17	13.5	9.1	7.42482	286.5	282.1	280.425
3	24	18	14.8	10.6	4.56353	287.8	283.6	277.564
3	24	19	15.6	11.8	7.10794	288.6	284.8	280.108
3	24	20	15.1	12.7	4.54592	288.1	285.7	277.546
3	24	21	14.5	13.1	6.09045	287.5	286.1	279.09
3	24	22	13.9	13.2	6.0285	286.9	286.2	279.028
3	24	23	12.7	12.7	4.60443	285.7	285.7	277.604
3	25	0	11.5	12.1	4.05384	284.5	285.1	277.054
3	25	1	10.3	11.5	5.95857	283.3	284.5	278.959
3	25	2	9.3	10.9	6.27824	282.3	283.9	279.278
3	25	3	8.3	10.3	5.67058	281.3	283.3	278.671
3	25	4	7.6	9.8	5.28588	280.6	282.8	278.286
3	25	5	7.1	9.4	5.28074	280.1	282.4	278.281
3	25	6	5	9	5.50876	278	282	278.509
[truncated: 6,762 more rows]

## Sheet: PCB Homolog
Homolog Groups	One	Two	Three	Four	Five	Six	Seven	Eight	Nine	Ten
Water (pg/L)	100	100	100	100	100	100	100	100	100	100
	100	100	100	100	100	100	100	100	100	100
Sediment (dry.w ng/g)	100	100	100	100	100	100	100	100	100	100
	100	100	100	100	100	100	100	100	100	100
Plankton (wet.w ng/g)	100	100	100	100	100	100	100	100	100	100
	100	100	100	100	100	100	100	100	100	100
Mysid (wet.w ng/g)	100	100	100	100	100	100	100	100	100	100
	100	100	100	100	100	100	100	100	100	100
Pontoporeia (wet.w ng/g)	100	100	100	100	100	100	100	100	100	100
	100	100	100	100	100	100	100	100	100	100
Oligochaete (wet.w ng/g)	100	100	100	100	100	100	100	100	100	100
	100	100	100	100	100	100	100	100	100	100
Sculpin (wet.w ng/g)	100	100	100	100	100	100	100	100	100	100
	100	100	100	100	100	100	100	100	100	100
Alewife (wet.w ng/g)	100	100	100	100	100	100	100	100	100	100
	100	100	100	100	100	100	100	100	100	100
Smelt (wet.w ng/g)	100	100	100	100	100	100	100	100	100	100
	100	100	100	100	100	100	100	100	100	100
Salmonid (wet.w ng/g)	100	100	100	100	100	100	100	100	100	100
	100	100	100	100	100	100	100	100	100	100
M (g/mol)	205.5	223.098	257.543	291.988	326.433	360.878	395.323	429.768	464.213	498.658
H(ref) (Pa*m^3/mol)	60	60	77	76	68	86	100	100	100	100
a	3520	3785	4060	4251	3785	3785	4845	4906	4906	4906
b	-4.97	-5.35	-6	-6.04	-5.35	-7	-6.09	-5.33	-5.33	-5.33
T(ref) (K)	298	298	298	298	298	298	298	298	298	298
Uoa	42.7	44	35	31	30	66	144	169	167	170
LKow	4.66	5.19	5.5	5.9	6.3	6.8	7.1	7.5	7.9	8.27
Air (day)	10	15	60	90	180	360	720	720	720	720
Water (day)	1800	1800	1800	1800	3600	7400	14430	14430	14430	14430
Sediment (day)	5265	5265	5265	5265	5265	9918	19841	19841	19841	19841
TMF	3.4	3.8	4.2	4.6	5.3	5.39	5.8	6.2	6.6	7
Identify No.	1	2	3	4	5	6	7	8	9	10
Combine 1242	0.3	14.7	42.1	33.9	8.1	0.8	0.1	0	0	0
Combine 1248	0.02	0.36	22.01	57.32	18.56	1.96	0.57	0	0	0
Combine 1254	0	0.5	0.7	18.3	55.6	22	2.5	0.4	0	0
Combine 1260	0	0.1	0.3	0.9	9.9	43.5	45.3	18.5	1.7	0
